# Supplementary material for: Multi-indicator sustainability assessment of global food systems
Source: Nat Commun. 2018 Feb 27;9:848. doi: 10.1038/s41467-018-03308-7 (PMC5829192; doi:10.1038/s41467-018-03308-7)
Supplement: Supplementary file 3 — Supplementary Data 1 [file 41467_2018_3308_MOESM3_ESM.xlsx]

## Sheet: National scores
Country	Shannon Diversity	Non-Staple Food Energy	Modified Functional Attribute Diversity	Population Share with Adequate Nutrients	Nutrient Balance Score	Disqualifying Nutrient Score	Metric - 1: Food Nutrient Adequacy	Ecosystem Status (EPI)	Per-Capita GHG Emissions	Per-Capita blue water consumption	Per-Capita Land Use	Per-Capita Non-Renewable Energy Use	Per-Capita Biodiversity Footprint	Metric-2: Ecosystem stability	Food Affordability	Food Availability	Poverty Index	Income Equality	Metric-3: Affordability & Availability	Gender Equity	Extent of Child Labor	Respect for Community Rights (EDI)	Animal Health & Welfare (API)	Metric-4: Sociocultural-Wellbeing	ND Gain Index Score	Food Production Diversity	Metric-5: Resilience	Global Burden of Foodborne Illnesses	GFSI Food Safety index	Metric-6: Food Safety	Metric-7: Pre- & Post-Consumer Food Waste and Loss	Carbon footprint (lower estimate ÷ mean estimate)	Carbon footprint (upper estimate ÷ mean estimate)	% of total land footprint due to pastureland	% of total land footprint due to cropland
Afghanistan	70.5843	43.3679	61.1192	58.0592	70.5456	53.8424	59.5864	26.2175	75.8124	61.7579	22.9578	85.533	43.9072	52.6976	26.5611	40.1389	23.9106	72.2	40.7026	64.3286	48.0691	38.4358	45	48.9584	30.2454	62.3904	46.3179	25.9031	33.8722	29.8876	81.5	0.416061	3.95882	75.8871	24.1129
Albania	69.2774	47.4088	78.9392	86.1591	86.3357	19.2468	64.5612	28.76	40.9448	35.5803	50.8694	27.8488	22.7678	34.4618	61.7625	55.625	97.995	71	71.5956	67.48	96.6695	71.8022	50	71.4879	54.727	68.0578	61.3924	88.425	95.2375	91.8312	68.3	0.402686	4.63767	45.4222	54.5778
Algeria	69.7914	35.5044	75.418	83.7599	78.3637	32.284	62.5202	42.69	61.3517	40.4312	23.3186	27.8488	58.3792	42.3366	46	50.2	91.6	64.7	63.125	59.91	51.6004	30.4411	45	46.7379	46.5158	69.7453	58.1306	4.88686	75.5	40.1934	68.3	0.428779	4.50346	72.5068	27.4932
Angola	71.6868	28.8653	64.9489	77.5931	76.2426	49.2974	61.439	29.378	61.7724	71.2015	5.1638	27.8488	40.6135	39.3297	31.2	36.3	45.48	57.3	42.57	66.24	18.5332	86.4209	65	59.0485	35.1222	49.8577	42.4899	4.88686	32.1	18.4934	75.6	0.387403	3.5416	91.1523	8.84774
Argentina	76.3468	57.1193	78.7535	80.1823	77.6195	0	61.6702	33.662	25.2913	41.3243	6.34437	27.8488	71.8313	34.3837	63	63.2	96.4	57.3	69.975	72.36	50	65.1785	65	63.1346	54.4792	61.5519	58.0155	71.8064	98.7	85.2532	66.7	0.383399	3.47742	89.7788	10.2212
Armenia	69.0347	39.8551	68.8652	84.9655	86.0082	9.00098	59.6216	67.3925	44.5166	44.6053	43.0363	27.8488	55.1733	47.0955	43.9333	50.1333	86.2333	68.5	62.2	66.54	96.6695	63.1616	45	67.8428	56.4081	70.1299	63.269	88.425	83.4667	85.9458	68.3	0.392075	4.75024	68.0307	31.9693
Australia	77.3852	69.05	88.4348	83.0313	76.9223	0	65.8039	72.248	22.3487	36.0097	0.0236181	53.8474	15.6114	33.3481	83.4	78.2	100	65.1	81.675	72.91	48.0691	56.8519	75	63.2077	75.2092	57.0604	66.1348	91.8361	100	95.918	56.3	0.405718	3.41549	91.0463	8.9537
Austria	74.8675	63.3836	92.0626	82.1808	75.0744	0	64.5948	62.75	28.2206	34.8102	66.2474	53.8474	60.9158	51.1319	81.9	74.9	100	69.5	81.575	71.65	96.6695	82.4949	95	86.4536	74.272	62.1906	68.2313	90.7562	100	95.3781	58.5	0.444877	2.89704	44.7592	55.2408
Azerbaijan	70.2331	25.8366	66.6991	78.8626	79.1143	39.4029	60.0248	49.2325	50.3454	46.0147	52.4812	27.8488	17.5493	40.5786	48.9	39	100	66.3	63.55	65.77	96.6695	71.8022	50	71.0604	53.183	66.3692	59.7761	88.425	86.6	87.5125	68.3	0.399356	4.13773	52.2162	47.7838
Bahamas	76.0721	67.3794	81.8617	75.7417	76.6601	0	62.9525	31.978	41.5616	42.9877	36.4339	53.8474	71.7611	46.4283	67.6	69.5	97.74	55.8667	72.6767	73.4	50	59.4175	70	63.2044	53.9526	70.2483	62.1005	71.8064	99.05	85.4282	66.7	0.394139	3.65469	77.3382	22.6618
Bangladesh	57.1101	16.9869	52.3784	32.0582	71.5003	45.4049	45.9065	30.902	62.8345	56.5127	92.4856	27.8488	45.5526	52.6894	29.5	41.8	22.39	68	40.4225	68.12	48.0691	43.9461	60	55.0338	40.1702	49.2901	44.7302	18.6001	74.6	46.6	81.5	0.28602	2.86446	7.55252	92.4475
Belarus	74.6695	45.851	82.7983	83.6686	81.8158	6.80377	62.6011	65.9825	40.0338	46.6459	50.3911	27.8488	74.6192	50.9202	60.8	62.2	99.99	74	74.2475	67.3787	96.6695	71.8022	35	67.7126	63.1615	65.8176	64.4895	89.0548	99.7	94.3774	68.3	0.385368	3.50132	27.6954	72.3046
Belgium	75.7588	63.1739	89.8202	83.9599	75.8344	0	64.7579	41.306	30.8141	36.6956	66.8413	53.8474	29.3461	43.1417	80.4	73.8	100	72.4	81.65	75.31	96.6695	82.4949	83	84.3686	70.704	66.748	68.726	90.7562	100	95.3781	58.5	0.421431	3.1388	45.2182	54.7818
Belize	74.094	58.1707	80.1345	72.799	69.968	11.05	61.036	39.51	56.6444	48.9842	61.1964	27.8488	0.290001	39.079	57.9	58.8727	89.1809	46.7	63.1634	64.89	50	68.4897	65	62.0949	47.8916	48.6116	48.2516	71.8064	90.1182	80.9623	66.7	0.397005	2.99444	53.9881	46.0119
Benin	67.3976	22.2006	79.4291	73.3816	70.7377	57.8942	61.8401	34.985	65.5638	69.8903	70.5427	85.533	65.9737	65.4147	27	40	24.37	56.5	36.9675	58.32	18.5332	33.7172	45	38.8926	37.5679	61.7426	49.6553	4.88686	67.3	36.0934	75.6	0.506886	2.92222	18.9698	81.0302
Bolivia (Plurinational State of)	79.6444	43.1047	68.0632	72.5529	77.3999	21.1108	60.3127	42.0275	49.5488	56.1147	2.50052	27.8488	50.9705	38.1685	53.6	47.2	85.38	51.6	59.445	68.62	50	47.6128	55	55.3082	43.7613	65.4989	54.6301	47.4643	77.5	62.4821	66.7	0.375425	3.21484	92.7054	7.29461
Bosnia and Herzegovina	70.886	37.6901	80.9507	80.7308	83.5473	36.4664	65.0452	40.42	48.5073	49.3147	42.8007	27.8488	52.9704	43.6436	61.7625	55.625	97.995	67	70.5956	67.3787	96.6695	71.8022	50	71.4626	53.6947	63.938	58.8164	88.425	95.2375	91.8312	68.3	0.405766	4.39417	52.909	47.091
Botswana	76.715	48.664	66.694	72.7958	77.3607	24.8806	61.185	40.3167	58.059	59.932	0.0614212	27.8488	50.8096	39.5046	50.4	61	64.26	39.5	53.79	68.32	18.5332	86.4209	65	59.5685	47.8986	75.6092	61.7539	6.14735	84.2	45.1737	75.6	0.409705	4.71337	96.8863	3.11367
Brazil	81.1768	59.7231	88.6723	81.9797	71.0392	0	63.7652	37.522	28.2206	43.1052	32.7103	27.8488	28.0302	32.9062	66.8	67.1	88.63	48.5	67.7575	66.79	50	72.1953	75	65.9963	55.7151	52.2889	54.002	71.8064	97.7	84.7532	66.7	0.365237	3.38764	79.2661	20.7339
Brunei Darussalam	75.4364	53.3106	85.182	71.4364	71.5008	0	59.4777	56.872	45.3307	44.4862	49.5881	53.8474	8.41276	43.0895	78.65	75.9	100	66.375	80.2313	67.87	48.0691	58.7071	75	62.4115	57.2018	69.3608	63.2813	91.8361	99.5	95.668	56.3	0.377436	3.40934	74.2846	25.7154
Bulgaria	73.7188	49.2418	75.4502	74.4572	75.6932	18.8105	61.2286	52.69	50	49.7537	51.5103	27.8488	56.0925	47.9826	66.9	54.9	95.34	64	70.285	69.87	96.6695	83.8384	50	75.0945	61.7605	56.6246	59.1926	88.425	99.6	94.0125	68.3	0.426371	3.0894	49.6244	50.3756
Burkina Faso	68.4301	23.9237	61.9688	69.3923	68.4542	35.7384	54.6512	57.2567	53.8286	60.0676	44.3502	85.533	84.0286	64.1774	18.3	38.6	19.53	60.2	34.1575	61.53	18.5332	38.4358	45	40.8747	36.5501	64.5077	50.5289	4.88686	26.5	15.6934	75.6	0.47416	3.16699	49.0787	50.9213
Cabo Verde	78.7228	44.5043	64.7105	72.5017	78.5027	42.4486	63.5651	40.495	52.4362	51.1422	65.4773	27.8488	79.6142	52.8356	29.5857	42.4	38.6357	57.3	41.9804	64.1137	18.5332	53.3274	60	48.9936	51.4819	84.3523	67.9171	4.88686	46.1429	25.5149	75.6	0.496694	3.20449	74.8341	25.1659
Cambodia	62.6052	20.9987	78.3844	39.381	66.4008	7.63381	45.9006	28.586	58.0013	58.5648	75.0336	27.8488	3.73033	41.9608	37.1	43.5	56.75	69.2	51.6375	64.64	48.0691	30.4983	57.5	50.1769	41.5121	55.3846	48.4484	50	28	39	81.5	0.377119	3.47126	40.7916	59.2084
Cameroon	77.8644	37.6058	95.5842	77.37	70.0389	44.7927	67.2094	36.946	59.8624	65.767	64.9558	27.8488	7.80983	43.865	29.8	41.2	45.73	57.2	43.4825	60.73	18.5332	68.2088	60	51.868	41.0316	70.2863	55.6589	6.14735	65.5	35.8237	75.6	0.289435	2.95738	38.8299	61.1701
Canada	78.2108	64.3158	70.7943	81.752	76.8468	40.0235	68.6572	47.904	28.5745	36.621	37.7859	53.8474	48.2029	42.1559	81.9	81.8	100	66.3	82.5	74.07	96.6695	59.165	65	73.7261	75.1859	59.9064	67.5462	92.0536	99.8	95.9268	56.3	0.400527	3.59157	24.4913	75.5087
Central African Republic	71.2679	33.793	59.1523	74.8432	70.4112	0	51.578	57.515	54.3811	74.8716	30.4424	85.533	86.5527	64.8826	26.5611	40.1389	23.9106	43.8	33.6026	64.3286	18.5332	38.4358	45	41.5744	25.9965	71.8233	48.9099	6.14735	33.8722	20.0098	75.6	0.418513	3.24348	56.3323	43.6677
Chad	80.9619	34.2311	74.2078	64.971	72.2079	49.2464	62.6377	43.4933	74.192	76.0545	1.18769	85.533	85.657	61.0196	21.6	32.3	35.18	56.7	36.445	53.34	18.5332	38.4358	45	38.8272	24.2281	74.1648	49.1964	4.88686	2.2	3.54343	75.6	0.472609	4.10844	63.3835	36.6165
Chile	77.2138	49.4775	75.9208	72.2845	75.9107	54.4531	67.5434	63.95	44.3832	47.1388	30.5755	53.8474	70.763	51.7763	69.7	70.7	97.09	49.5	71.7475	70.3	50	66.7778	75	65.5194	66.2322	70.3133	68.2727	71.8064	98.8	85.3032	66.7	0.522534	3.48986	88.051	11.949
China, mainland	68.3323	33.1962	79.4235	82.4938	89.6771	11.7446	60.8113	31.736	48.5238	48.7997	66.9097	27.8488	66.5141	48.3887	60.6	61.8	72.76	57.8	63.24	68.66	48.0691	54.037	55	56.4415	58.7087	63.4077	61.0582	50	93.7	71.85	64.4	0.374233	3.34415	85.9661	14.0339
Colombia	78.691	56.2286	68.8304	73.5647	70.4256	8.77306	59.4189	39.242	46.6934	53.7316	36.6076	27.8488	22.7224	37.8076	56.8	56.9	84.69	46.5	61.2225	67.14	50	79.4444	65	65.3961	54.6321	58.0197	56.3259	71.8064	92.7	82.2532	66.7	0.348244	4.78023	76.2595	23.7405
Congo	66.8737	29.7171	83.2148	75.282	65.3624	0	53.4083	41.14	67.2836	73.548	6.0058	27.8488	71.6357	47.9103	20.4	29.6	3.15	59.8	28.2375	64.1137	18.5332	53.3274	60	48.9936	33.9656	67.3588	50.6622	4.88686	2.9	3.89343	75.6	0.371121	3.37259	87.6544	12.3456
Costa Rica	76.5726	62.9522	82.9372	75.5805	70.2067	47.6349	69.314	47.566	41.7326	47.9053	67.658	27.8488	9.76456	40.4125	62.8	70	95.93	51.5	70.0575	72.66	50	60.8182	65	62.1195	55.4235	61.386	58.4048	71.8064	97.8	84.8032	66.7	0.337273	4.65379	92.5298	7.47023
Côte d'Ivoire	67.4381	29.7972	53.3972	78.6252	67.9625	0	49.5367	39.102	55.5209	66.5972	40.5826	27.8488	54.1203	47.2953	36.2	45.7	44.86	56.8	45.89	57.73	18.5332	53.3274	60	47.3977	37.1736	65.7054	51.4395	6.14735	39.8	22.9737	75.6	0.402682	3.40642	64.3657	35.6343
Croatia	76.9051	57.3958	79.2237	79.363	77.2994	4.80794	62.4991	45.502	41.2075	41.858	61.6686	53.8474	47.7407	48.6374	79.27	75.38	99.9825	68	80.6581	70.06	96.6695	82.4949	83	83.0561	61.0101	58.7008	59.8554	90.7562	99.8	95.2781	58.5	0.423068	3.19079	32.4617	67.5383
Cuba	80.3663	52.856	88.515	76.9503	75.2836	14.7168	64.7813	56.394	47.7226	45.3235	36.4848	27.8488	3.01487	36.1314	57.9	58.8727	89.1809	51.48	64.3584	73.94	50	68.4897	65	64.3574	50.9738	53.4306	52.2022	71.8064	90.1182	80.9623	66.7	0.370068	3.81736	53.4342	46.5658
Cyprus	77.9135	66.4711	80.194	81.2908	80.3055	0	64.3625	43.04	46.3407	45.4149	56.2913	53.8474	51.88	49.4691	79.27	75.38	99.9825	65.7	80.0831	65.67	96.6695	82.4949	83	81.9586	65.9881	71.8046	68.8964	90.7562	99.8	95.2781	58.5	0.428504	3.56102	35.8352	64.1648
Czech republic	75.2064	58.0842	81.9994	73.9354	71.4074	0	60.1055	71.5375	37.5603	43.0076	57.5101	53.8474	68.2002	55.2772	77.8	67.4	100	73.9	79.775	67.89	96.6695	82.4949	83	82.5136	69.039	58.0104	63.5247	90.7562	100	95.3781	58.5	0.406216	2.70781	39.6658	60.3342
Democratic People's Republic of Korea	69.955	25.4804	59.5558	58.1207	82.6822	47.389	57.1972	47.4	71.5511	66.8036	87.8109	85.533	85.2037	74.0504	26.5611	40.1389	23.9106	58.413	37.2559	64.3286	48.0691	38.4358	45	48.9584	44.7021	71.5037	58.1029	18.6001	33.8722	26.2361	64.4	0.323438	5.32518	1.75212	98.2479
Denmark	76.5181	58.136	91.0479	82.6658	78.4644	0	64.472	50.886	27.909	36.5904	57.5135	53.8474	53.9698	46.786	81.3	79.5	100	70.9	82.925	77.78	96.6695	82.4949	85	85.4861	82.4032	59.0897	70.7465	90.7562	100	95.3781	58.5	0.431214	3.34278	55.4333	44.5667
Djibouti	67.7052	39.1678	56.4105	54.1088	68.9287	27.4594	52.2967	24.8625	65.9355	56.3703	9.74993	27.8488	19.9702	34.1229	44.825	52.7	85.3425	54.9	59.4419	57.1625	51.6004	30.4411	45	46.051	36.9094	61.3779	49.1436	25.9031	77.075	51.489	68.3	0.40002	3.85063	94.6761	5.32392
Dominican Republic	78.8549	66.9441	74.2531	74.8614	71.5834	0	61.0828	38.894	49.0441	54.1752	71.6551	27.8488	3.09941	40.7861	53.6	46.2	90	52.9	60.675	66.82	50	69.4916	65	62.8279	49.3171	63.6707	56.4939	71.8064	88.3	80.0532	66.7	0.361362	3.13863	42.0851	57.9149
Ecuador	74.0546	57.4346	67.8222	71.9181	75.0213	0	57.7085	51.162	40.2263	53.9355	60.6803	27.8488	4.27832	39.6885	51.5	48.1	85.46	54.6	59.915	70.35	50	75.8182	65	65.292	47.353	56.7285	52.0407	47.4643	75.6	61.5321	66.7	0.373703	3.30952	67.4994	32.5006
Egypt	72.6108	34.0911	82.3234	79.729	71.489	36.1195	62.7271	52.8875	52.6594	39.8436	77.9392	27.8488	53.8584	50.8395	40.2	58.7	78	69.2	61.525	59.33	51.6004	30.4411	45	46.5929	49.1795	66.8266	58.0031	25.9031	98.9	62.4015	68.3	0.362067	3.85469	39.1837	60.8163
El Salvador	77.4262	52.3039	74.5563	69.6804	73.0323	8.5667	59.261	30.206	61.34	61.0519	58.3477	27.8488	24.7389	43.9222	54.2	51	84.96	58.2	62.09	65.67	50	71.9461	55	60.654	49.4632	53.7139	51.5885	71.8064	92.6	82.2032	66.7	0.39747	3.55813	60.8398	39.1602
Estonia	74.1229	52.5068	86.8681	79.6373	81.5896	14.354	64.8465	55.814	36.8424	44.3764	40.1125	53.8474	59.3802	48.3955	79.27	75.38	99.9825	66.8	80.3581	69.83	96.6695	82.4949	83	82.9986	67.8541	63.3787	65.6164	88.425	99.8	94.1125	58.5	0.405071	3.38467	44.552	55.448
Ethiopia	71.6525	15.7946	52.2553	64.4921	76.5108	60.7684	56.9123	44.7125	79.5124	77.3323	66.2071	85.533	67.0037	70.0502	27.8	45.4	28.73	66.8	42.1825	61.36	18.5332	45.9327	45	42.7065	38.073	61.9786	50.0258	6.14735	33.9	20.0237	75.6	0.478816	3.93075	62.4046	37.5954
Fiji	77.9998	50.19	86.5678	77.1415	68.6425	0	60.0903	46.636	48.9828	53.6667	46.7605	27.8488	52.1019	45.9994	62.6	62.1333	89.6267	57.2	67.89	62.55	48.0691	44.1526	61.6667	54.1096	49.1231	26.2767	37.6999	50	92.2333	71.1167	56.3	0.344017	3.10493	66.5166	33.4834
Finland	73.9982	58.4464	85.3865	78.0872	80.9973	0	62.8193	51.552	29.5526	43.8756	44.5473	53.8474	50.6568	45.6719	80.5	76.9	100	72.9	82.575	83.83	96.6695	82.4949	83	86.4986	78.7057	60.0863	69.396	90.7562	100	95.3781	58.5	0.436601	3.21307	43.0823	56.9177
France	76.8855	60.8571	91.3488	84.6455	78.4078	0	65.3575	48.348	28.1221	37.2986	56.0404	53.8474	62.3857	47.6737	79.9	84.8	100	66.9	82.9	70.18	96.6695	82.4949	75	81.0861	74.6297	58.0831	66.3564	90.7562	100	95.3781	58.5	0.434064	3.34087	51.2635	48.7365
Gabon	75.1326	43.7598	81.5833	82.1065	75.1553	40.0709	66.3014	36.536	45.2715	61.1043	2.01373	27.8488	45.2839	36.343	45.7	54.6	58.3533	58.5	54.2883	69.28	18.5332	86.4209	65	59.8085	44.4935	66.0162	55.2548	4.88686	69.8	37.3434	75.6	0.366681	3.7573	88.7789	11.2211
Gambia	75.1513	42.3218	63.1429	60.1502	61.6793	18.496	53.4903	32.3625	64.4362	59.4251	58.7299	85.533	57.1727	59.6099	26.5611	40.1389	23.9106	58.413	37.2559	67.63	18.5332	38.4358	45	42.3997	37.6831	68.2116	52.9473	4.88686	33.8722	19.3795	75.6	0.382529	3.42524	23.6203	76.3797
Georgia	71.4704	37.2673	68.6883	69.3754	74.8758	34.1211	59.2997	33.942	59.6037	50.9165	42.4188	27.8488	65.7663	46.7493	61.7625	55.625	97.995	60	68.8456	66.24	96.6695	71.8022	50	71.1779	57.8238	70.5447	64.1842	88.425	95.2375	91.8312	68.3	0.397383	3.87142	68.0886	31.9114
Germany	75.7022	61.4925	87.3455	81.5512	76.4721	0	63.7606	61.048	30.8451	38.3861	71.1928	53.8474	53.9164	51.5393	81.6	81.2	100	69.9	83.175	75.9	96.6695	82.4949	85	85.0161	78.3838	60.8062	69.595	90.7562	100	95.3781	58.5	0.436948	2.98128	40.7661	59.2339
Ghana	66.1386	29.7282	87.6689	82.7169	65.7751	55.5133	64.5902	35.356	59.5063	70.489	52.6498	27.8488	57.4764	50.5544	36.1	49.2	50.96	57.2	48.365	68.11	18.5332	35.5017	60	45.5362	48.0854	58.6538	53.3696	6.14735	74.7	40.4237	75.6	0.469124	3.04306	59.4376	40.5624
Greece	75.0393	59.4076	99.6695	89.2337	84.0022	6.15876	68.9185	52.704	29.8324	27.5907	25.0845	53.8474	22.9094	35.3281	76.4	68.7	100	63.3	77.1	69.16	96.6695	82.4949	83	82.8311	62.9246	69.5677	66.2461	90.7562	100	95.3781	58.5	0.444928	3.63113	70.5035	29.4965
Guatemala	76.1167	49.8146	65.593	69.1256	71.824	0	55.4123	37.904	67.4982	59.6302	74.1803	27.8488	5.62275	45.4474	47.4	49.2	73.53	51.3	55.3575	62.29	50	51.3805	55	54.6676	45.4372	50.956	48.1966	47.4643	93	70.2321	66.7	0.395288	3.39208	46.9867	53.0133
Guinea	73.439	34.3899	70.6987	63.3398	66.9739	29.6292	56.4118	34.746	64.1267	64.2357	25.6879	85.533	28.3532	50.4471	25.6	35.6	18.79	66.3	36.5725	64.3286	18.5332	38.4358	45	41.5744	36.1005	74.5707	55.3356	4.88686	21.5	13.1934	75.6	0.352038	3.44196	74.5916	25.4084
Guinea-Bissau	73.5862	30.341	58.8169	46.1749	65.3532	24.4426	49.7858	37.916	65.6078	65.0751	40.1257	85.533	44.6158	56.4789	26.5611	40.1389	23.9106	49.3	34.9776	64.3286	18.5332	38.4358	45	41.5744	32.8402	78.5769	55.7086	4.88686	33.8722	19.3795	75.6	0.363441	3.0744	75.7625	24.2375
Guyana	76.6079	48.6429	79.6858	70.586	70.5015	0	57.6707	37.914	54.6081	51.4233	10.5613	27.8488	40.9501	37.2176	57.9	58.8727	89.1809	55.5	65.3634	70.84	50	68.4897	65	63.5824	42.9115	35.9367	39.4241	71.8064	90.1182	80.9623	66.7	0.319414	3.25631	78.8681	21.1319
Haiti	79.0579	42.6993	63.0459	48.1999	68.2092	33.1192	55.7219	15.346	69.6089	70.0555	79.026	85.533	1.00773	53.4295	25.1	25.4	26.61	39.2	29.0775	64.3286	50	20.4377	45	44.9416	33.0869	70.807	51.947	47.4643	41.4	44.4321	66.7	0.416222	3.28624	25.7162	74.2838
Honduras	75.7475	55.3192	70.5523	65.2736	67.1028	2.61764	56.1022	43.562	59.1187	59.2906	64.7865	27.8488	25.0587	46.6109	45	49	67.33	49.4	52.6825	69.45	50	51.5253	55	56.4938	44.1658	62.1628	53.1643	71.8064	78.3	75.0532	66.7	0.407976	3.36235	56.395	43.605
Hungary	76.6258	57.5279	80.2767	76.7578	73.8183	0	60.8344	63.3825	45.7555	46.8972	63.7552	53.8474	75.5772	58.2025	75.8	66.7	100	69.4	77.975	66.42	96.6695	84.7239	83	82.7033	64.2265	56.2877	60.2571	89.0548	100	94.5274	58.5	0.417896	3.18383	32.0414	67.9586
Iceland	78.9281	68.8245	85.9046	78.8604	80.6151	0	65.5221	50.2925	27.7742	41.8604	4.22064	53.8474	62.277	40.0454	79.27	75.38	99.9825	73.1	81.9331	85.3	96.6695	82.4949	83	86.8661	77.4252	15.2671	46.3462	90.7562	99.8	95.2781	58.5	0.457338	3.65022	77.2178	22.7822
India	72.5388	35.4324	66.9499	52.0039	69.5438	20.3256	52.7991	33.156	68.4334	56.3477	87.3168	27.8488	48.0807	53.5306	42.8	55.6	41.99	64.9	51.3225	61.9	48.0691	70.1313	75	63.7751	45.4013	64.0785	54.7399	18.6001	80.4	49.5	81.5	0.321563	3.70464	5.63764	94.3624
Indonesia	71.7265	32.6799	68.753	66.5625	71.5915	10.1783	53.5819	32.7	60.4944	58.3011	81.0896	27.8488	8.41276	44.8078	45.8	51.8	53.7	64.4	53.925	65.94	48.0691	72	65	62.7523	49.269	64.0968	56.6829	19.78	75.3	47.54	81.5	0.30909	3.10158	29.1419	70.8581
Iran (Islamic Republic of)	72.5945	40.3505	77.1638	78.4517	78.6478	26.4177	62.271	47.672	58.8988	38.3737	44.0914	27.8488	50.5692	44.5757	51.75	52.85	94.805	62.6	65.5012	58.94	51.6004	30.4411	35	43.9954	51.9932	68.8205	60.4068	42.4697	80.25	61.3598	68.3	0.348099	4.54626	61.5079	38.4921
Iraq	72.5945	40.3505	77.1638	68.8114	72.7962	19.8621	58.5964	19.43	73.3286	56.1269	65.732	27.8488	43.4822	47.6581	51.75	52.85	94.805	70.5	67.4762	60.2125	51.6004	30.4411	40	45.5635	41.1919	66.2735	53.7327	25.9031	80.25	53.0765	68.3	0.360028	3.9503	42.5214	57.4786
Ireland	73.7364	56.4099	92.3532	84.0673	79.0193	4.00148	64.9313	57.818	28.521	37.8035	58.5572	53.8474	58.2209	49.128	82.2	80.3	100	67.5	82.5	78.3	96.6695	77.0673	83	83.7592	73.287	60.013	66.65	90.7562	98	94.3781	58.5	0.406452	3.067	37.1269	62.8731
Israel	74.7068	59.5621	100	87.4893	80.483	0	67.0402	35.6	32.5626	36.3437	44.7659	53.8474	51.6846	42.4674	77	72	100	57.2	76.55	69.26	51.6004	60.1481	65	61.5021	65.8411	71.0633	68.4522	88.425	100	94.2125	68.3	0.389111	3.61598	59.4155	40.5845
Italy	75.4672	56.9728	90.8544	85.129	79.8431	0.830051	64.8494	62.084	31.6113	30.2232	48.8747	53.8474	41.6475	44.7147	78.9	68.9	100	64.8	78.15	67.96	96.6695	82.4949	75	80.5311	66.8924	67.1137	67.0031	90.7562	100	95.3781	58.5	0.427418	3.49863	55.3118	44.6882
Jamaica	79.582	62.3959	84.6089	74.8257	74.6529	4.88007	63.4909	42.512	52.0907	50.4011	62.9975	27.8488	0.464669	39.3858	57.9	58.8727	89.1809	54.5	65.1134	70.28	50	68.4897	65	63.4424	51.114	58.4934	54.8037	71.8064	90.1182	80.9623	66.7	0.391894	3.42033	57.7002	42.2998
Japan	79.1724	55.0693	81.6958	70.2355	82.3951	0	61.428	54.404	49.41	53.0983	68.2289	53.8474	50.8547	54.9739	78.2	75.6	100	67.9	80.425	65.14	48.0691	60.5623	65	59.6928	74.0163	68.8733	71.4448	91.8361	100	95.918	64.4	0.375096	3.40601	54.8597	45.1403
Jordan	73.1665	50.761	77.0042	80.3477	72.67	11.5218	60.9119	44.94	57.4259	45.0932	54.821	27.8488	55.089	47.5363	57.5	55.5	98.01	64.6	68.9025	61.17	51.6004	30.4411	40	45.8029	51.6695	68.7963	60.2329	42.4697	85	63.7348	68.3	0.399279	3.65609	57.2037	42.7963
Kazakhstan	69.3401	38.8381	76.228	89.658	88.0631	4.8695	61.1661	39.14	34.2733	42.4837	0.000600518	27.8488	29.0155	28.7936	59.6	47.5	99.29	73.6	69.9975	70.1	96.6695	71.8022	50	72.1429	60.0165	53.7263	56.8714	89.0548	81.9	85.4774	68.3	0.397048	4.57703	94.3069	5.69307
Kenya	75.6729	41.783	69.7849	70.9416	75.8875	25.4584	59.9214	42.762	63.0516	67.0551	48.5328	27.8488	58.7993	51.3416	39.6	44.3	41.15	52.3	44.3375	64.93	18.5332	58.2525	65	51.6789	38.0993	66.0879	52.0936	4.88686	55.5	30.1934	75.6	0.394573	4.27024	75.7696	24.2304
Kuwait	72.6161	52.8703	89.3648	84.2707	78.7453	0	62.9779	56.97	42.9905	37.0462	50.0506	53.8474	23.606	44.0851	83.9	61.5	100	57.2	75.65	63.22	51.6004	60.1481	65	59.9921	54.9242	66.2215	60.5728	42.4697	99.2	70.8348	68.3	0.406786	3.63741	65.0883	34.9117
Kyrgyzstan	69.6783	31.6054	68.1029	85.0053	84.6566	29.3094	61.393	45.55	48.6417	49.3419	16.696	27.8488	54.175	40.3756	43.9333	50.1333	86.2333	72.6	63.225	70.36	96.6695	63.1616	45	68.7978	53.5698	63.3938	58.4818	88.425	83.4667	85.9458	68.3	0.407538	4.59255	83.8581	16.1419
Lao People's Democratic Republic	65.8518	20.4911	58.3163	54.4924	68.737	46.0483	52.3228	46.7825	52.9557	55.7509	72.9331	27.8488	8.12496	44.066	29.6	37.2	30.71	62.1	39.9025	69.23	48.0691	50.6726	57.5	56.3679	41.7388	59.756	50.7474	50	62.6	56.3	81.5	0.336076	3.52517	36.4989	63.5011
Latvia	75.8683	50.3419	80.0627	77.7798	80.5206	0	60.7622	42.532	41.3264	43.8213	47.1318	53.8474	66.6214	49.2134	79.27	75.38	99.9825	64.5	79.7831	73.99	96.6695	82.4949	83	84.0386	63.4044	64.2004	63.8024	88.425	99.8	94.1125	58.5	0.437647	3.02983	34.0981	65.9019
Lebanon	75.0478	57.3616	91.3705	84.4851	78.3017	14.3925	66.8265	36.322	45.8275	38.3669	52.5832	27.8488	53.2232	42.3619	51.75	52.85	94.805	65.6	66.2512	60.83	51.6004	30.4411	40	45.7179	53.1201	72.547	62.8336	42.4697	80.25	61.3598	68.3	0.409112	3.71056	62.7565	37.2435
Lesotho	68.8221	17.8266	51.9641	58.2232	67.5687	65.3968	54.9669	19.2	71.9488	70.9838	24.7972	27.8488	74.1988	48.1629	29.5857	42.4	38.6357	45.8	39.1054	76.66	18.5332	53.3274	60	52.1302	35.6093	75.4286	55.519	4.88686	46.1429	25.5149	75.6	0.433615	4.07183	82.4752	17.5248
Liberia	69.0232	27.4107	62.1922	47.7241	56.8179	18.8111	46.9965	30.242	70.3304	70.7775	45.3115	85.533	57.5118	59.951	26.5611	40.1389	23.9106	63.5	38.5276	64.3286	18.5332	38.4358	45	41.5744	35.0353	71.1447	53.09	4.88686	33.8722	19.3795	75.6	0.350175	3.12908	70.3175	29.6825
Lithuania	74.2286	47.4245	86.9095	83.6172	83.3476	8.19499	63.9537	45.58	36.8665	41.8126	51.233	53.8474	71.5618	50.1502	79.27	75.38	99.9825	64.8	79.8581	71.31	96.6695	82.4949	83	83.3686	65.0993	61.589	63.3442	88.425	99.8	94.1125	58.5	0.422765	3.09068	29.7992	70.2008
Luxembourg	73.9874	65.0535	92.1723	85.2995	81.431	14.7196	68.7772	73.5225	22.5182	33.5145	35.3288	53.8474	10.0726	38.134	79.27	75.38	99.9825	65.2	79.9581	72.16	96.6695	82.4949	83	83.5811	71.7222	58.532	65.1271	90.7562	99.8	95.2781	58.5	0.464237	3.17227	63.3799	36.6201
Madagascar	66.7723	18.486	65.6196	62.9815	70.1852	52.8166	56.1435	27.472	63.9277	67.0558	13.0794	85.533	22.6677	46.6226	21.4	44.5	7.09	59.4	33.0975	67.97	18.5332	38.6801	45	42.5458	36.2028	58.247	47.2249	4.88686	32.4	18.6434	75.6	0.347374	3.41641	90.0043	9.9957
Malawi	68.4749	24.5885	67.8001	69.7433	74.4492	64.3948	61.5751	43.9525	78.6658	77.2985	69.9995	85.533	5.3804	60.1383	24.5	41.1	12.36	53.9	32.965	68.5	18.5332	38.4358	45	42.6172	39.4175	62.8356	51.1266	6.14735	28.9	17.5237	75.6	0.444585	3.46083	36.7241	63.2759
Malaysia	76.7177	49.1556	81.0984	71.4135	72.6989	0	58.514	35.794	53.5841	49.493	67.8905	27.8488	6.10694	40.1195	64.3	68.8	97.29	53.7	71.0225	65.25	48.0691	23.101	75	52.855	61.6822	40.2608	50.9715	50	85.6	67.8	81.5	0.328557	3.19112	58.7354	41.2646
Maldives	75.7372	59.2703	84.233	76.2119	76.924	0	62.0627	68.7	45.3877	44.3025	60.5886	27.8488	8.41276	42.5401	41.35	49.55	50.6575	63.2	51.1894	64.8	48.0691	43.7677	60	54.1592	49.1685	36.1925	42.6805	18.6001	70.975	44.7875	81.5	0.331636	4.01093	64.5042	35.4958
Mali	73.9518	26.3138	63.1885	72.5692	75.4661	32.0386	57.2547	24.1	54.3392	60.9311	6.43172	85.533	52.3227	47.2763	26.6	46.2	22.29	67	40.5225	57.52	18.5332	38.4358	45	39.8722	37.2572	68.3783	52.8177	4.88686	49.6	27.2434	75.6	0.434757	4.27603	86.6876	13.3124
Malta	74.5676	53.6095	90.439	84.3843	80.5882	5.28474	64.8122	34.4075	35.4897	34.9961	32.9442	53.8474	54.2523	40.9895	80.7	63.475	100	57.2	75.3438	66.58	51.6004	60.1481	65	60.8321	64.3343	68.779	66.5566	88.425	99.125	93.775	68.3	0.400945	3.92971	71.1866	28.8134
Mauritania	69.9082	44.0998	65.4108	66.0902	66.5529	8.47377	53.4226	27.985	55.7366	52.0451	0.000825161	27.8488	82.0031	40.9366	29.5857	42.4	38.6357	62.5	43.2804	61.64	18.5332	53.3274	60	48.3752	32.2536	75.9425	54.098	6.14735	46.1429	26.1451	75.6	0.436192	4.26988	97.2164	2.78358
Mauritius	74.5	49.2811	75.6322	70.9438	71.8341	13.6216	59.3021	57.728	53.5621	48.4202	56.8749	27.8488	66.5573	51.8319	45.7	54.6	58.3533	64.2	55.7133	65.29	18.5332	86.4209	65	58.811	60.0232	11.5923	35.8077	4.88686	69.8	37.3434	75.6	0.354318	3.31231	64.513	35.487
Mexico	74.6804	54.0968	84.0533	75.7273	73.0532	0	60.2685	40.038	47.2112	52.1231	35.1869	27.8488	12.2531	35.7769	62.5	67.6	88.1	51.8	67.5	66.04	50	70.0101	65	62.7625	55.3214	60.4161	57.8687	71.8064	95.6	83.7032	66.7	0.386182	3.37025	72.1492	27.8508
Mongolia	68.434	34.8744	55.8875	71.5206	81.2185	22.1673	55.6837	45.2625	40.3062	54.4574	8.56384e-17	27.8488	61.6757	38.2584	39.3833	47.7	59.5217	66.2	53.2013	71.4	48.0691	50.6726	57.5	56.9104	51.6025	72.8744	62.2384	50	66.2667	58.1333	81.5	0.520066	4.45897	99.4115	0.588516
Montenegro	74.2043	70.1627	79.5381	89.8746	86.5125	9.49485	68.2979	48.54	35.4438	34.1194	24.0159	27.8488	49.4253	36.5655	61.7625	55.625	97.995	66.8	70.5456	67.3787	96.6695	71.8022	50	71.4626	57.7705	68.909	63.3398	88.425	95.2375	91.8312	68.3	0.466846	3.98723	62.7198	37.2802
Morocco	70.5195	33.7157	78.3908	80.6996	75.3722	38.7004	62.8997	47.262	63.3102	43.3449	35.8295	27.8488	36.6886	42.3807	47.5	58.1	84.47	59.3	62.3425	58.04	51.6004	30.4411	45	46.2704	50.6838	66.866	58.7749	25.9031	86.9	56.4015	68.3	0.374688	4.14235	66.7203	33.2797
Mozambique	59.6578	15.5787	63.5425	66.4326	66.5694	58.6475	55.0714	28.806	81.7502	76.26	12.0369	85.533	37.4	53.631	22.3	45.4	12.46	54.4	33.64	72.51	18.5332	38.4358	45	43.6197	38.564	58.2429	48.4035	6.14735	1.5	3.82368	75.6	0.416369	3.59294	89.1135	10.8865
Myanmar	66.6006	35.6341	66.0339	60.6852	74.5425	3.11786	51.1023	26.618	53.0753	53.707	80.1811	27.8488	3.02994	40.7434	29.6	42	70.47	64.0571	51.5318	69.23	48.0691	50.6726	45	53.2429	35.0725	58.2885	46.6805	18.6001	70.5	44.55	81.5	0.308524	3.40298	6.29825	93.7017
Namibia	71.8969	36.3657	68.9176	71.4829	79.7154	32.3498	60.1214	46.995	57.2283	71.227	0.000174977	27.8488	67.5355	45.1391	45.7	54.6	58.3533	38.7	49.3383	71.77	18.5332	86.4209	65	60.431	44.1863	64.4372	54.3118	6.14735	69.8	37.9737	75.6	0.410582	3.49665	95.9569	4.04315
Nepal	71.1207	20.5235	59.6371	64.0851	71.0676	40.0949	54.4215	54.2275	62.1587	55.2591	83.5859	85.533	21.2871	60.3419	33.4	43	51.62	67.2	48.805	58.88	48.0691	27.1751	45	44.781	43.2514	63.1816	53.2165	18.6001	77.7	48.15	81.5	0.344298	4.3542	40.8615	59.1385
Netherlands	73.3074	68.3269	90.7873	84.2722	80.7938	0	66.2479	58.526	34.8581	40.7608	48.3409	53.8474	38.3986	45.7886	81.9	82.5	100	72	84.1	74.7	96.6695	82.4949	85	84.7161	73.3418	62.9798	68.1608	90.7562	100	95.3781	58.5	0.417842	3.6865	65.8962	34.1038
New Zealand	77.262	65.9336	87.4519	78.1037	76.9192	0	64.2784	67.772	21.0656	39.2987	49.1241	53.8474	35.0722	44.3633	79.6	81.8	100	63.8	81.3	78.1	48.0691	58.7071	95	69.969	81.1001	48.2888	64.6945	91.8361	100	95.918	56.3	0.409075	3.71731	71.2316	28.7684
Nicaragua	74.4019	47.4229	63.8224	56.7324	65.1416	14.2371	53.6264	43.236	63.9727	60.6519	65.6554	27.8488	14.0035	45.8947	46.3	45.3	74.84	53	54.86	72.45	50	63.9731	55	60.3558	45.9049	59.5301	52.7175	47.4643	88.2	67.8321	66.7	0.381689	3.00588	39.7111	60.2889
Niger	68.737	22.9055	61.9285	65.7005	75.4363	39.9678	55.7793	51.7367	68.0967	69.9773	5.21156	85.533	61.8975	57.0754	19.9	35.3	18.25	68.5	35.4875	64.3286	18.5332	38.4358	45	41.5744	34.9714	61.7278	48.3496	4.88686	6.2	5.54343	75.6	0.52721	3.93839	61.4106	38.5894
Nigeria	75.6177	29.7613	80.3862	78.9131	70.9717	42.5453	63.0325	41.604	63.8216	65.3712	59.8077	27.8488	23.6792	47.0221	21.4	49.3	23.54	57	37.81	60.11	18.5332	51.3468	55	46.2475	38.8039	66.8043	52.8041	6.14735	46	26.0737	75.6	0.513031	3.42804	39.1014	60.8986
Norway	76.8413	58.55	89.0834	82.4885	78.1217	0	64.1808	49.746	33.1837	41.797	49.6655	53.8474	50.7165	46.4927	78.6	81.2	100	74.1	83.475	84.04	96.6695	82.4949	83	86.5511	80.6989	58.3749	69.5369	90.7562	100	95.3781	58.5	0.437589	3.32433	45.1684	54.8316
Pakistan	70.5843	43.3679	61.1192	58.7854	61.5344	6.33016	50.2869	35.324	65.2083	56.7278	83.1002	27.8488	50	53.0348	42.9	44.5	55.03	70.4	53.2075	55.83	48.0691	34.2761	45	45.7938	43.3071	60.775	52.041	25.9031	47.8	36.8515	81.5	0.391581	3.9799	18.6718	81.3282
Panama	78.4005	50.9728	70.5989	63.0661	67.8889	8.09762	56.5041	49.042	40.2611	53.1092	44.8313	27.8488	1.89376	36.1644	54.6	65.8	90.51	49.3	65.0525	70.42	50	80.7778	65	66.5494	54.3274	68.3479	61.3376	71.8064	94.6	83.2032	66.7	0.360897	2.96576	62.6141	37.3859
Paraguay	78.6462	46.5206	80.6697	81.6156	77.2471	0.158128	60.8096	30.84	50.3566	56.4392	27.0195	27.8488	43.1707	39.2791	50.2	53	87.86	51.7	60.69	68.18	50	42.4882	65	56.4171	49.5	63.6163	56.5582	71.8064	93.4	82.6032	66.7	0.400788	3.50501	82.3301	17.6699
Peru	77.4075	38.77	78.151	77.0717	82.1784	25.3095	63.148	49.126	59.4293	58.0135	51.4783	27.8488	40.0169	47.6521	55.5	52.3	88.31	55.9	63.0025	67.96	50	74.7475	65	64.4269	52.7247	65.1079	58.9163	47.4643	75.3	61.3821	66.7	0.352247	3.35345	70.1285	29.8715
Philippines	71.5412	39.6379	67.1774	62.6423	68.5508	17.43	54.4966	33.022	54.937	54.4357	80.7254	27.8488	3.95614	42.4875	44.1	54.3	63.55	57	54.7375	76.85	48.0691	53.9596	75	63.4697	48.6931	60.4771	54.5851	19.78	79.7	49.74	81.5	0.340566	3.23562	35.1328	64.8672
Poland	74.4214	46.362	81.9308	78.5778	77.9155	6.55909	60.9611	60.586	43.9757	44.0309	70.1551	53.8474	70.2214	57.1361	74.8	69.9	99.65	67.6	77.9875	70.38	96.6695	82.4949	75	81.1361	68.4707	63.3792	65.925	90.7562	98.2	94.4781	58.5	0.425962	2.86388	14.7421	85.2579
Portugal	77.2745	56.8074	93.4802	84.4141	81.7864	3.80376	66.261	47.362	33.8865	37.6125	40.4114	53.8474	35.8854	41.5009	76.9	76.6	100	64	79.375	71.44	96.6695	82.4949	83	83.4011	67.3826	69.0866	68.2346	90.7562	99.8	95.2781	58.5	0.39606	3.47571	58.6928	41.3072
Republic of Korea	74.5024	51.8543	79.2577	76.9996	78.0233	3.01986	60.6095	47.412	40.5597	44.0951	55.2943	53.8474	48.7553	48.3273	73.4	68	100	68.7	77.525	62.81	48.0691	58.7071	65	58.6465	74.9411	65.5113	70.2262	91.8361	98	94.918	64.4	0.353325	3.82033	58.4552	41.5448
Republic of Moldova	74.3636	45.4285	70.5468	75.9489	77.6782	11.9538	59.32	53.915	57.9747	56.9895	62.4431	27.8488	82.3273	56.9164	43.9333	50.1333	86.2333	71.5	62.95	70.83	96.6695	63.1616	45	68.9153	53.4827	64.6974	59.09	89.0548	83.4667	86.2607	68.3	0.398321	3.68935	19.146	80.854
Romania	71.857	42.3229	84.2013	88.8339	86.2589	14.3928	64.6444	38.748	41.4132	41.9374	47.8277	27.8488	64.6797	43.7425	66.6	60	95.54	72.7	73.71	68.12	96.6695	71.6835	65	75.3682	59.4141	61.346	60.38	88.425	98.4	93.4125	68.3	0.398588	3.90267	41.7851	58.2149
Russian Federation	75.232	46.2407	80.6217	85.1772	80.5835	6.40631	62.3769	27.924	38.1296	40.991	19.9284	27.8488	63.1491	36.3285	67.7	63.2	99.44	58.4	72.185	70.37	96.6695	82.2088	45	73.5621	62.724	59.6487	61.1864	90.7562	97.1	93.9281	68.3	0.384358	3.57061	53.4453	46.5547
Rwanda	66.7233	36.0358	72.8355	64.8642	73.513	58.9457	62.1529	40.3425	69.4691	76.9046	84.8489	85.533	15.7743	62.1454	30.5	44.7	19.34	49.2	35.935	64.3286	18.5332	38.4358	45	41.5744	38.7447	61.0482	49.8964	6.14735	21.4	13.7737	75.6	0.381033	3.71754	26.7296	73.2704
Saudi Arabia	73.8845	47.2514	80.0546	74.9242	70.9609	4.4428	58.5864	55.1675	55.3354	37.999	0.119259	53.8474	48.6028	41.8452	76	66.7	100	57.2	74.975	57.53	51.6004	60.1481	65	58.5696	56.352	74.3124	65.3322	42.4697	97.6	70.0348	68.3	0.404291	3.58634	94.4848	5.51516
Senegal	74.0769	34.0481	66.6853	57.148	67.1146	21.7735	53.4744	31.4125	66.4898	63.3343	42.9436	85.533	79.6142	61.5546	30.1	38.9	33.74	59.7	40.61	65.73	18.5332	38.4358	45	41.9247	40.1468	73.5555	56.8512	4.88686	55.1	29.9934	75.6	0.360257	3.54956	55.2476	44.7524
Serbia	76.4714	53.5612	74.1685	77.3857	81.9919	23.1067	64.4476	76.1425	49.8971	48.6095	60.3795	27.8488	52.708	52.5976	64.1	55.2	98.35	70.3	71.9875	67.3787	96.6695	71.8022	50	71.4626	55.129	62.7616	58.9453	88.425	99.3	93.8625	68.3	0.419767	4.05988	32.9181	67.0819
Sierra Leone	73.2659	34.8704	64.0197	66.0921	70.3923	25.8908	55.7552	25	63.7736	64.5989	50	85.533	19.0711	51.3294	27.1	41.4	20.04	66	38.635	64.3286	18.5332	38.4358	45	41.5744	37.0971	73.5047	55.3009	4.88686	41.1	22.9934	75.6	0.351383	3.71988	58.2408	41.7592
Slovakia	75.481	50.9913	75.3113	73.4784	75.39	3.85824	59.085	56.7825	48.2207	45.7715	50.6327	53.8474	57.5106	52.1276	73.3	64	100	73.9	77.8	67.97	96.6695	82.4949	83	82.5336	63.5308	58.3905	60.9606	88.425	100	94.2125	58.5	0.423316	3.12032	48.4741	51.5259
Slovenia	74.5835	52.4506	87.1956	78.5717	81.2751	6.4337	63.4184	65.6175	35.6315	44.5407	58.8206	53.8474	48.8895	51.2245	79.27	75.38	99.9825	74.4	82.2581	70.41	96.6695	82.4949	83	83.1436	72.0614	64.1905	68.126	88.425	99.8	94.1125	58.5	0.430174	3.03421	43.9644	56.0356
Solomon Islands	68.2762	36.7509	77.8493	80.3622	70.5011	0	55.6233	32.664	60.8431	68.8157	74.3289	27.8488	85.4821	58.3304	39.3833	47.7	59.5217	65.551	53.039	69.23	48.0691	50.6726	57.5	56.3679	37.8247	64.9915	51.4081	50	66.2667	58.1333	81.5	0.349507	3.33077	60.7967	39.2033
South Africa	73.6549	42.1981	73.2811	70.4611	70.6385	20.0776	58.3852	54.708	50.2344	56.8713	14.0028	27.8488	44.1249	41.2984	55.5	66.5	65.32	36.6	55.98	74.78	18.5332	86.4209	65	61.1835	53.5197	60.5276	57.0237	6.14735	93.1	49.6237	75.6	0.381424	3.15189	86.0724	13.9276
Spain	78.22	65.2049	91.5934	85.1051	80.8315	0	66.8258	56.574	34.117	33.1269	54.0217	53.8474	28.8614	43.4247	79.1	74.5	100	64.1	79.425	75.8	96.6695	82.4949	75	82.4911	68.7017	67.228	67.9648	90.7562	100	95.3781	58.5	0.393108	3.13906	40.2335	59.7665
Sri Lanka	73.952	47.8364	71.8963	50.5394	55.7776	0	50.0003	51.178	60.0591	56.5836	82.7249	27.8488	1.90889	46.7172	50.2	56.3	83.22	61.4	62.78	72.12	48.0691	26.7172	60	51.7266	49.2186	64.272	56.7453	19.78	81.1	50.44	81.5	0.269579	2.60921	19.6129	80.3871
Sudan (former)	72.1417	44.2061	65.8074	70.7145	75.0152	24.275	58.6933	32.76	58.0724	56.8613	48.5328	27.8488	84.0927	51.3613	23.6	37.5	61.06	64.6	46.69	64.1137	18.5332	53.3274	60	48.9936	30.4725	71.6031	51.0378	25.9031	38.6	32.2515	75.6	0.486228	4.54783	75.7696	24.2304
Suriname	78.6805	54.0331	65.3522	66.1608	65.1707	14.7279	57.3542	49.144	49.585	50.2476	57.5247	27.8488	1.31586	39.2776	57.9	58.8727	89.1809	42.4	62.0884	63.95	50	68.4897	65	61.8599	47.7136	61.4505	54.582	71.8064	90.1182	80.9623	66.7	0.334438	2.98019	62.9156	37.0844
Swaziland	76.1578	47.0905	68.4365	69.1743	75.2526	29.8022	60.9857	45.885	58.8966	60.0697	32.1654	27.8488	56.9971	46.9771	29.5857	42.4	38.6357	48.5	39.7804	64.1137	18.5332	53.3274	60	48.9936	39.0826	21.2299	30.1563	4.88686	46.1429	25.5149	75.6	0.411673	3.58127	85.5714	14.4286
Sweden	74.0972	63.4206	88.5173	82.9393	79.0189	0	64.6655	51.014	29.0767	40.6497	41.9607	53.8474	55.4893	45.3396	81.1	78.7	100	72.7	83.125	80.44	96.6695	82.4949	85	86.1511	78.6157	63.089	70.8524	90.7562	100	95.3781	58.5	0.451553	3.28355	56.4892	43.5108
Switzerland	73.7784	65.6832	87.9864	83.5778	75.1653	0	64.3652	73.96	29.9317	34.7247	54.8457	53.8474	54.2686	50.263	81.8	81.6	100	68.4	82.95	76.27	96.6695	82.4949	95	87.6086	76.4236	59.0196	67.7216	90.7562	100	95.3781	58.5	0.429667	3.38885	60.5588	39.4412
Tajikistan	65.2791	24.6554	54.8505	70.0217	81.8207	40.1855	56.1355	34.1767	73.7387	59.2934	48.3031	27.8488	62.7526	51.0189	34.2	41.6	76.57	69.2	55.3925	65.26	96.6695	63.1616	45	67.5228	46.2893	71.5956	58.9424	88.425	63.6	76.0125	68.3	0.403333	4.81359	72.9415	27.0585
Thailand	74.6338	49.6124	72.5746	57.0827	56.8626	0	51.7944	38.542	55.8049	49.1026	77.7128	27.8488	11.4837	43.4158	62.9	55.8	98.83	60.7	69.5575	68.92	48.0691	55.3199	55	56.8272	58.6458	57.7703	58.2081	19.78	97.4	58.59	81.5	0.31908	3.1477	7.35221	92.6478
The former Yugoslav Republic of Macedonia	74.5211	52.4257	82.3541	81.8605	80.6474	12.735	64.0906	37.655	55.047	47.4413	42.7436	27.8488	53.9614	44.1162	61.7625	55.625	97.995	56.8	68.0456	69.66	96.6695	71.8022	50	72.0329	57.8402	67.8166	62.8284	88.425	95.2375	91.8312	68.3	0.39267	3.81131	65.0013	34.9987
Timor-Leste	72.0772	18.143	54.2626	58.605	74.6853	42.1826	53.326	40.39	67.9699	70.419	67.1463	27.8488	16.75	48.4207	39.3833	47.7	59.5217	68.4	53.7512	69.23	48.0691	50.6726	57.5	56.3679	37.785	66.6433	52.2141	50	66.2667	58.1333	81.5	0.401389	5.06965	39.9588	60.0412
Togo	67.5164	20.5475	70.5036	66.296	66.909	48.7731	56.7576	32.876	76.164	78.5767	57.9903	85.533	76.1043	67.8741	30.5	39.5	25.46	54	37.365	64.3286	18.5332	38.4358	45	41.5744	36.3453	66.736	51.5406	4.88686	10.6	7.74343	75.6	0.550825	3.17686	30.9724	69.0276
Trinidad and Tobago	77.6535	60.4657	75.7825	72.6725	70.1577	8.24048	60.8287	45.438	55.0089	45.7281	59.0191	53.8474	12.5455	45.2645	67.6	69.5	97.74	59.7	73.635	73.72	50	59.4175	70	63.2844	55.1635	38.7593	46.9614	71.8064	99.05	85.4282	66.7	0.382404	3.17839	59.969	40.031
Tunisia	69.2378	43.3181	83.3233	84.2163	78.5221	28.0177	64.4392	52.34	59.171	38.0109	39.871	27.8488	43.8183	43.51	53.5	56.7	91.6	64.2	66.5	62.55	51.6004	30.4411	45	47.3979	54.5782	66.7642	60.6712	42.4697	84.5	63.4848	68.3	0.396284	4.52866	51.5062	48.4938
Turkey	71.2343	42.2021	91.8235	88.028	79.6541	16.2939	64.8727	42.494	49.6494	35.6148	56.7653	27.8488	30.8022	40.5291	59.5	63	96.01	59.8	69.5775	59.54	96.6695	49.4781	55	65.1719	59.265	64.9973	62.1311	88.425	99.3	93.8625	68.3	0.37174	4.29404	47.8159	52.1841
Turkmenistan	69.0509	27.4794	57.8546	80.4852	84.7929	22.5486	57.0353	25.8867	40.4164	46.1294	0.0925612	27.8488	24.5874	27.4935	61.7625	55.625	97.995	59.2	68.6456	67.3787	96.6695	71.8022	50	71.4626	39.6321	68.5741	54.1031	88.425	95.2375	91.8312	68.3	0.443225	4.32819	95.4535	4.5465
Uganda	71.1581	48.679	80.941	75.9073	72.909	39.2789	64.8122	38.5525	59.1667	71.1226	65.0082	85.533	52.0075	61.8984	37.7	43.2	30.63	57.6	42.2825	72.2	18.5332	52.0337	45	46.9417	33.4519	65.2897	49.3708	6.14735	53.9	30.0237	75.6	0.402701	3.11646	38.4998	61.5002
Ukraine	73.8744	45.1889	80.7754	85.9166	82.0555	6.9143	62.4542	35.202	46.9104	45.4267	54.0471	27.8488	72.2106	46.9409	57	55.6	99.83	75.4	71.9575	68.61	96.6695	63.1616	45	68.3603	55.7451	60.3788	58.0619	89.0548	97.2	93.1274	68.3	0.374328	3.60924	28.32	71.68
United Arab Emirates	74.9384	51.2224	89.6081	80.1265	74.617	2.28549	62.133	69.945	50.7648	35.7496	52.4269	53.8474	26.141	48.1458	85.9	53.7	100	57.2	74.2	64.54	51.6004	60.1481	65	60.3221	58.912	60.4844	59.6982	42.4697	99.7	71.0848	68.3	0.376663	3.56218	54.1393	45.8607
United Kingdom	75.0399	58.1267	90.1147	83.3678	79.4179	1.16542	64.5387	55.426	33.517	40.2474	53.3069	53.8474	55.319	48.6106	81.2	75.5	100	67.4	81.025	74.62	96.6695	85.6936	95	87.9958	78.9765	63.2809	71.1287	90.7562	100	95.3781	58.5	0.398309	3.32061	65.8502	34.1498
United Republic of Tanzania	72.8969	32.8564	77.5888	70.3754	71.4987	34.9408	60.0261	37.302	65.2995	70.1552	44.6301	85.533	22.2136	54.1889	28.7	42	23.9	62.2	39.2	69.04	18.5332	51.0741	65	50.9118	41.3086	67.3588	54.3337	6.14735	38.5	22.3237	75.6	0.399607	3.46325	67.4419	32.5581
United States of America	76.9006	68.0475	95.7743	85.4602	76.8808	0	67.1772	41.246	24.5275	36.7882	32.7436	53.8474	51.9564	40.1849	85.2	86.1	100	58.9	82.55	74.12	96.6695	86.532	65	80.5804	77.3437	56.8044	67.074	92.0536	99.3	95.6768	56.3	0.394448	3.26032	66.1157	33.8843
Uruguay	76.1806	45.2746	77.4515	76.86	79.0862	3.81333	59.7777	43.908	37.4576	42.2571	32.2793	53.8474	75.5039	47.5422	65.5	68.3	98.39	58.4	72.6475	69.07	50	52.0572	65	59.0318	59.7751	68.4557	64.1154	71.8064	99.3	85.5532	66.7	0.407894	3.39165	79.7181	20.2819
Uzbekistan	68.5874	30.3905	57.9577	84.3083	86.4573	32.9549	60.1094	29.57	46.5495	47.3504	36.6252	27.8488	51.314	39.8763	40.6	53.2	82.3	63.3	59.85	68.32	96.6695	63.1616	45	68.2878	44.9548	63.9779	54.4664	88.425	89.6	89.0125	68.3	0.372398	4.6313	84.3477	15.6523
Venezuela (Bolivarian Republic of)	78.4426	55.9127	78.6214	76.7505	72.8515	8.02347	61.767	50.824	38.4377	51.1068	33.7091	27.8488	37.6571	39.9306	59.6	57.4	85.1	53.1	63.8	68.61	50	62.4175	55	59.0069	48.5553	68.5185	58.5369	47.4643	81.6	64.5321	66.7	0.383896	3.43138	78.1021	21.8979
Viet Nam	68.7844	29.3727	58.513	64.2235	76.9105	19.2083	52.8354	27.828	49.13	49.5381	78.4122	27.8488	5.54182	39.7165	50.1	57.4	81.95	61.1	62.6375	67.32	48.0691	46.2323	45	51.6554	50.2772	61.3533	55.8152	50	81.5	65.75	81.5	0.335164	3.24153	49.0293	50.9707
Yemen	70.2969	35.5737	59.7998	52.647	66.2933	37.0284	53.6065	36.7325	75.7528	59.7979	32.2398	27.8488	60.0236	48.7326	38.1	37.3	87.3	62.3	56.25	48.73	51.6004	30.4411	45	43.9429	33.9892	75.5811	54.7851	25.9031	38	31.9515	68.3	0.436525	3.5512	86.6874	13.3126
Zambia	67.8903	23.3386	56.5386	64.0151	73.285	45.191	55.0431	40.0775	77.7868	81.2759	18.6641	27.8488	59.3813	50.8391	23	46.4	21.13	44.4	33.7325	63	18.5332	53.3274	60	48.7152	40.4201	65.6908	53.0555	4.88686	44.1	24.4934	75.6	0.435573	4.16712	88.5149	11.4851
Zimbabwe	71.1397	39.8405	59.4401	56.9641	64.5962	35.0452	54.5043	48.2975	69.9817	70.4709	29.7137	85.533	44.5297	58.0877	26.5611	40.1389	23.9106	49.9	35.1276	66.07	18.5332	38.4358	45	42.0097	34.6854	58.5133	46.5993	6.14735	33.8722	20.0098	75.6	0.401796	3.50687	75.2491	24.7509
