# Supplementary material for: Multi-indicator sustainability assessment of global food systems
Source: Nat Commun. 2018 Feb 27;9:848. doi: 10.1038/s41467-018-03308-7 (PMC5829192; doi:10.1038/s41467-018-03308-7)
Supplement: Supplementary file 4 — Supplementary Data 2 [file 41467_2018_3308_MOESM4_ESM.xlsx]

## Sheet: Regional scores
Region/Indicator and metric scores (normalized to 0-100)	Shannon Diversity	Non-Staple Food Energy	Modified Functional Attribute Diversity	Population Share with Adequate Nutrients	Nutrient Balance Score	Disqualifying Nutrient Score	Food Nutrient Adequacy	Ecosystem Status (EPI)	Per-Capita GHG Emissions	Per-Capita Net Freshwater Withdrawals	Per-Capita Land Use	Per-Capita Non-Renewable Energy Use	Per-Capita Biodiversity Footprint	Ecosystem stability	Food Affordability	Food Availability	Poverty Index	Income Equality	Affordability & Availability	Gender Equity	Extent of Child Labor	Respect for Community Rights (EDI)	Animal Health & Welfare (API)	Sociocultural-Wellbeing	ND Gain Index Score	Food Production Diversity	Resilience	Global Burden of Foodborne Illnesses	GFSI Food Safety index	Food Safety	Pre- & Post-Consumer Food Waste and Loss
East Asia & Pacific	71.9628	40.6018	72.9695	67.607	74.1822	13.9109	56.8724	42.7721	50.2565	53.097	62.0628	37.7265	30.359	46.0457	53.9295	57.7617	74.6375	63.0366	62.3413	68.4005	48.0691	50.7702	62.3246	57.3911	54.1634	59.5884	56.8759	52.9327	78.774	65.8533	72.5947
Europe & Central Asia	73.9122	51.6976	81.894	81.7829	80.3485	9.78968	63.2375	50.597	39.7928	42.2429	46.6185	43.0146	51.6435	45.6516	69.7466	66.4623	97.6842	68.0938	75.4967	71.0986	96.6695	76.9596	68.875	78.4007	64.641	62.3707	63.5058	89.6076	96.4276	93.0176	62.5833
Latin America & Caribbean	77.3892	53.6937	75.7042	72.0294	72.6622	7.32359	59.8004	41.9595	49.1175	52.1637	46.1327	34.0672	25.8742	41.5524	56.4769	57.1948	85.7886	51.9172	62.8444	68.8665	50	63.0916	63.0769	61.2587	50.5729	59.5392	55.0561	65.2528	88.8112	77.032	66.7
Middle East & North Africa	72.2852	44.9807	80.5223	77.2301	75.1186	18.9211	61.5097	43.8152	55.387	42.5263	41.0988	36.515	45.2926	44.1058	59.0917	56.3417	93.3825	61.5933	67.6023	60.5337	51.6004	40.3434	50	50.6194	51.3463	68.2973	59.8218	40.5693	85.4833	63.0263	68.3
North America	77.5557	66.1817	83.2843	83.6061	76.8638	0	64.5819	44.575	26.551	36.7046	35.2647	53.8474	50.0797	41.1704	83.55	83.95	100	62.6	82.525	74.095	96.6695	72.8485	65	77.1532	76.2648	58.3554	67.3101	92.0536	99.55	95.8018	56.3
South Asia	70.2325	38.1122	65.3333	55.9633	68.1276	23.714	53.5805	42.815	62.842	55.3559	73.2514	44.33	31.307	51.6502	38.1016	47.2698	46.974	66.7571	49.7756	63.7112	48.0691	40.6356	55.7143	52.0326	42.9661	57.1686	50.0673	20.8552	66.6353	43.7453	81.5
Sub-Saharan Africa	71.5927	33.0192	68.4594	68.4486	70.8027	37.8638	58.3644	38.7706	63.5681	67.0353	36.0197	58.9095	53.6047	52.9846	30.1294	43.4665	32.5117	55.9362	40.511	65.1639	18.5332	51.1504	53.2051	47.0132	38.5639	64.5985	51.5812	5.94286	41.806	23.8744	75.6
High income	75.7161	58.2393	86.3312	80.4688	78.0651	2.58451	63.5675	54.1026	36.0316	39.9941	46.9481	53.8474	48.5583	46.5804	78.4957	73.9412	99.7834	65.7873	79.5019	71.8502	81.7825	74.7159	78.3182	76.6667	69.2423	61.703	65.4726	85.5134	99.6097	92.5615	60.3773
Low income	71.0399	30.0491	65.5726	63.5203	70.0276	41.4575	56.9445	37.8508	67.5294	68.7317	45.5144	85.533	48.6903	58.9749	26.5611	40.1389	23.9106	58.413	37.2559	64.3286	23.3362	38.4358	45.8	42.9751	36.1421	66.8017	51.4719	8.93102	33.8722	21.4016	75.268
Lower middle income	70.9233	36.1615	67.9112	67.9844	72.6208	25.7502	56.8919	38.6476	59.3856	57.7678	52.1927	27.8488	43.0429	46.4809	39.0858	47.4707	61.3317	60.9758	52.216	65.4785	47.2028	50.9431	54.8171	54.6104	43.9725	63.7775	53.875	36.3634	67.0182	51.6908	74.4268
Upper middle income	74.6733	48.1345	77.5011	77.2561	76.3285	14.0263	61.32	43.0233	48.6196	49.1177	40.8129	27.8488	36.9377	41.06	56.8647	56.7532	87.6551	57.8039	64.7692	67.2217	60.0635	65.0473	57.3188	62.4128	52.6339	59.453	56.0434	58.6326	87.7212	73.1769	69.2109
Qualifying nutrient	DRI value		Disqualifying nutrient	Maximum reference value (MRV)
Protein (g)	50		Sugar (g)	125
Fiber (g)	25		Saturated fat (g)	20
Vit_C_(mg)	60		Total fat (g)	65
Vit_E_(mg)	15		Cholesterol (mg)	300
Calcium_(mg)	1000
Iron_(mg)	18
Magnesium_(mg)	400
Potassium_(mg)	3500
Thiamin_(mg)	1.5
Riboflavin_(mg)	1.7
Folate (µg)	400
Zinc_(mg)	15
Vit_B12_(µg)	6
Vit_D_(µg)	10
Phosphorus_(mg)	1000
Copper_(mg)	2
Manganese_(mg)	2
Selenium_(µg)	70
Niacin_(mg)	20
Panto_Acid_(mg)	10
Vit_B6_(mg)	2
Choline_Tot_ (mg)	550
Vit_A_RAE	900
Vit_K_(µg)	80
FA_Poly_(g)	13.1
