# Supplementary material for: Multi-indicator sustainability assessment of global food systems
Source: Nat Commun. 2018 Feb 27;9:848. doi: 10.1038/s41467-018-03308-7 (PMC5829192; doi:10.1038/s41467-018-03308-7)
Supplement: Supplementary file 5 — Supplementary Data 3 [file 41467_2018_3308_MOESM5_ESM.xlsx]

## Sheet: PAN score (% popul. adequacy)
Dietary Scenario	Region	Calcium	Copper	Folate	Magnesium	Niacin	Phosphorus	Protein	Riboflavin	Selenium	Thiamin	Vit_A	Vit_B12	Vit_B6	Vit_C	Vit_D	Vit_E	Zinc	Average
VGN	East Asia & Pacific	1.55387	99.8452	90.273	94.7086	97.5776	95.2229	89.0929	59.7921	74.7932	98.4641	73.6073	0	99.3398	98.5617	0	17.5476	88.163	69.3261
VGN	Europe & Central Asia	1.25393	99.9515	77.4534	97.779	98.4759	99.1772	93.1717	80.8455	21.8634	98.1792	72.2667	0	99.1513	97.8267	0	53.2906	95.8086	69.7938
VGN	Latin America & Caribbean	0.00793802	99.8585	90.2534	96.9117	96.7346	96.2433	89.2029	67.9074	56.3157	98.1542	67.1257	0	99.3971	99.3779	0	23.4343	87.2335	68.7152
VGN	Middle East & North Africa	0.136361	99.9271	83.1971	97.8829	97.7706	99.1152	94.5958	74.9572	30.0867	98.1794	43.8247	0	99.3103	96.6668	0	59.4158	96.9811	68.9439
VGN	North America	0.00566573	99.9527	90.5022	97.2381	97.7282	98.8068	92.6347	75.4505	2.32004	97.2949	77.1342	0	98.8083	98.856	0	32.2332	92.7979	67.7508
VGN	South Asia	0.0144438	99.921	88.591	95.8037	97.7739	97.389	91.9212	54.6236	76.9259	98.7873	50.935	0	99.3415	90.4596	0	20.1594	93.2792	67.9956
VGN	Sub-Saharan Africa	0.106006	99.8706	85.2523	98.0552	97.5034	93.0536	88.2107	71.7608	65.2509	98.2175	78.7006	0	99.6466	97.7738	0	59.1474	85.541	71.6524
VGN	High income	0.953425	99.936	81.6626	97.0904	97.9288	98.8045	91.9274	77.0973	22.9852	97.7125	71.835	0	98.9152	97.6738	0	39.1109	93.4437	68.6516
VGN	Low income	0.166203	99.8648	88.3348	97.8725	97.3447	92.0233	87.7818	72.5557	73.3413	98.2453	77.0852	0	99.6784	96.1115	0	57.79	84.9922	71.9522
VGN	Lower middle income	0.278981	99.8838	84.4581	97.1752	97.9734	95.9208	91.3505	66.7134	65.8898	98.7722	66.4434	0	99.5596	97.7149	0	39.8826	90.7006	70.1598
VGN	Upper middle income	0.840582	99.8962	84.5473	97.1106	97.5129	97.5323	91.0312	71.676	41.9037	98.2514	66.0449	0	99.4293	98.6857	0	45.726	91.6586	69.5204
VGT	East Asia & Pacific	6.243	99.7987	87.6016	92.1555	95.8428	95.5846	91.4607	78.3465	92.5002	97.6303	74.1209	14.7911	98.8957	97.3962	4.21053e-09	17.8362	86.8923	72.1821
VGT	Europe & Central Asia	21.609	99.9134	69.6195	94.7517	95.7756	99.0505	94.6186	93.0507	86.7331	95.8864	76.516	36.614	98.0508	95.4461	0	51.882	92.6591	76.5986
VGT	Latin America & Caribbean	4.64127	99.7834	87.483	94.8975	93.3876	97.1433	93.1401	88.2549	90.4486	97.1681	71.7382	27.7132	99.0064	98.6352	0	22.9928	86.0236	73.6739
VGT	Middle East & North Africa	4.83162	99.907	80.2096	96.9001	96.3567	99.1391	95.7935	87.8926	71.4163	97.5146	49.4399	6.50848	98.9693	93.6848	0	58.087	96.3348	72.5286
VGT	North America	6.18165	99.911	84.3989	93.4298	93.9603	98.5917	93.9078	90.5635	85.5694	93.8222	77.2447	28.674	97.1614	97.3977	0	31.7164	87.5943	74.125
VGT	South Asia	3.63361	99.8975	86.2211	94.7199	96.4975	97.8168	93.7006	78.045	88.1953	98.4245	57.4721	11.8259	99.0186	85.892	0	19.6045	92.9375	70.8178
VGT	Sub-Saharan Africa	4.44882	99.8476	83.1408	97.6188	96.732	93.7844	89.9144	81.978	77.5731	97.9807	81.66	8.77201	99.5431	96.0768	0	57.281	85.3312	73.6284
VGT	High income	10.1561	99.8896	73.8021	93.5105	94.8418	98.7057	93.6227	90.7307	85.987	95.0142	74.2037	25.7649	97.5493	94.7693	1.81818e-09	37.9132	89.8684	73.9017
VGT	Low income	1.7491	99.8447	86.9621	97.4959	96.8061	92.8259	89.3781	80.5544	81.1368	98.0996	78.6992	2.63178	99.6056	93.9331	0	56.3649	84.903	72.9994
VGT	Lower middle income	10.1577	99.8532	81.827	96.2469	96.8	96.359	92.9629	82.2314	83.9221	98.4297	71.5105	19.6638	99.3828	96.2028	0	38.576	90.1401	73.7803
VGT	Upper middle income	14.2009	99.8459	80.923	95.1939	94.9049	98.0091	93.9791	89.4591	84.887	97.2988	70.9786	28.9835	99.0606	97.4406	0	45.0879	90.4644	75.3363
HGD	East Asia & Pacific	4.58309	99.7455	72.4674	89.0953	98.6462	96.9932	97.1239	83.8293	98.3178	96.9864	80.3852	79.0637	98.9475	94.802	2.58421e-07	15.8647	89.6304	76.2636
HGD	Europe & Central Asia	17.8303	99.8947	33.5671	92.3532	98.1628	99.1474	97.56	93.3764	96.4847	95.5719	79.2728	80.9133	98.1378	90.4705	3.33334e-09	49.8658	93.8902	77.4411
HGD	Latin America & Caribbean	2.75097	99.701	67.215	91.8915	98.0245	97.5077	97.5887	90.3497	98.1659	96.5693	75.5234	79.1731	99.1453	97.1835	0	20.1322	90.7828	76.5709
HGD	Middle East & North Africa	2.97653	99.8975	49.7831	95.1703	98.5315	99.0833	97.8967	90.196	88.5982	96.3498	65.6498	74.4434	99.0382	87.1837	0	55.23	96.9346	76.2919
HGD	North America	3.1565	99.8664	41.4181	88.9727	98.4606	98.5922	97.7454	91.3805	97.235	91.8268	77.0189	77.2873	97.697	94.4076	0	28.9116	91.2799	75.0151
HGD	South Asia	2.31467	99.8819	71.6661	93.768	98.2365	98.0232	95.9725	78.5053	91.6059	98.1198	63.1229	60.6473	98.9324	79.7194	0	18.2454	93.0522	73.0478
HGD	Sub-Saharan Africa	3.35296	99.8451	69.3491	97.0005	98.4191	94.6728	95.1561	85.6171	90.5376	97.8519	87.6999	59.8748	99.5164	93.3035	0	53.193	88.0288	77.2599
HGD	High income	6.89057	99.8532	35.3616	89.8072	98.1884	98.837	97.5602	91.7935	97.318	94.072	78.8708	81.6311	97.7544	88.2939	1.15227e-07	34.8373	92.1738	75.4849
HGD	Low income	1.11953	99.8392	78.7925	97.0914	98.3089	93.7764	94.4179	83.623	89.5258	98.1436	84.7945	49.0157	99.5601	91.041	0	52.7852	87.5843	76.4364
HGD	Lower middle income	8.32031	99.8373	65.5824	95.315	98.4584	97.2127	96.7606	85.689	93.3869	98.2738	77.5104	70.8238	99.361	93.291	0	35.9621	91.8152	76.9176
HGD	Upper middle income	11.7409	99.8002	55.5858	92.8939	98.2787	98.2613	97.6543	91.4235	95.6146	96.7604	76.7143	81.6194	99.1093	95.1771	0	43.0441	93.0751	78.0443
Current diets	East Asia & Pacific	4.2323	98.8758	52.4649	68.0758	96.1621	85.0355	90.1893	65.9884	97.366	93.0049	68.8387	74.83	94.7633	75.7644	1.57895e-09	14.2834	69.4444	67.607
Current diets	Europe & Central Asia	31.5912	99.9215	48.871	95.7095	99.1104	99.5419	98.8875	96.5371	98.7017	98.2379	83.9333	89.9408	99.0574	88.6443	2.29992e-05	64.1452	97.478	81.7829
Current diets	Latin America & Caribbean	3.01282	99.2652	47.7807	83.3769	96.0688	94.0995	95.0459	84.2761	97.0949	92.806	68.4343	79.532	98.1277	87.1786	1.53846e-08	14.8365	83.5632	72.0294
Current diets	Middle East & North Africa	13.9645	99.8776	56.7989	95.2373	98.1275	98.7917	97.0978	86.9969	85.9167	96.6444	66.9829	77.7988	98.6564	76.8939	0	65.8701	97.2566	77.2301
Current diets	North America	25.3223	99.9222	68.7228	96.1394	99.6212	99.5854	99.5196	97.2147	99.5484	97.8126	84.7421	91.9823	99.2952	97.7283	0	66.0926	98.0548	83.6061
Current diets	South Asia	1.34724	99.5678	39.9808	69.5627	89.4664	83.9592	75.9077	51.2313	75.8893	89.9186	35.7722	41.0446	88.3442	33.2011	0	4.80373	71.3791	55.9633
Current diets	Sub-Saharan Africa	0.516043	99.5181	45.7892	91.324	95.4083	86.9934	87.8182	69.7524	84.6181	94.1502	81.198	51.6689	97.9219	68.7178	0	30.8063	77.4251	68.4486
Current diets	High income	20.8522	99.8763	51.1671	93.2556	99.2615	99.3655	99.1897	95.6874	99.3086	97.3014	84.0995	92.2132	98.8234	88.4684	2.50905e-05	52.6439	96.4559	80.4688
Current diets	Low income	0.0532691	99.3163	49.0136	86.8379	93.0928	80.5924	81.5201	56.3768	79.7555	92.5271	74.8955	33.6138	97.2318	63.9148	0	22.9661	68.138	63.5203
Current diets	Lower middle income	7.00531	99.305	42.6434	81.7087	94.8726	88.6613	89.3001	70.17	88.1114	94.0443	65.3544	64.6487	95.2962	67.8527	2.43901e-10	28.0578	78.7033	67.9844
Current diets	Upper middle income	16.4945	99.6301	52.4988	89.1405	98.1719	97.3863	97.3807	90.4446	96.8531	95.4737	75.1106	85.0388	98.6131	85.8678	8.69564e-09	44.5774	90.6712	77.2561
