# Supplementary material for: Multi-indicator sustainability assessment of global food systems
Source: Nat Commun. 2018 Feb 27;9:848. doi: 10.1038/s41467-018-03308-7 (PMC5829192; doi:10.1038/s41467-018-03308-7)
Supplement: Supplementary file 6 — Supplementary Data 4 [file 41467_2018_3308_MOESM6_ESM.xlsx]

## Sheet: Product footprints
Country	FAO Food Item	% of total national carbon footprint	% of total national water footprint
Bangladesh	Rice (Milled Equivalent)	71.9689	69.2024
Cambodia	Rice (Milled Equivalent)	56.6335	68.0923
Lao People's Democratic Republic	Rice (Milled Equivalent)	49.449	63.5402
Liberia	Rice (Milled Equivalent)	49.79	59.8798
Madagascar	Rice (Milled Equivalent)	44.7704	59.1939
Afghanistan	Wheat and products	16.3466	58.0221
Indonesia	Rice (Milled Equivalent)	51.2714	56.4068
Sierra Leone	Rice (Milled Equivalent)	42.2556	51.3721
Guinea	Rice (Milled Equivalent)	41.9993	49.7913
Guinea-Bissau	Rice (Milled Equivalent)	42.0535	48.7224
Viet Nam	Rice (Milled Equivalent)	39.611	47.3312
Azerbaijan	Wheat and products	8.5626	46.7679
Myanmar	Rice (Milled Equivalent)	38.2513	46.0344
Philippines	Rice (Milled Equivalent)	38.4166	44.6857
Sri Lanka	Rice (Milled Equivalent)	41.304	43.6735
Timor-Leste	Rice (Milled Equivalent)	32.7344	42.5611
Democratic People's Republic of Korea	Rice (Milled Equivalent)	43.2347	42.3703
Tajikistan	Wheat and products	11.7365	42.26
Turkmenistan	Wheat and products	5.80723	42.0062
Iraq	Wheat and products	12.5877	41.7688
Georgia	Wheat and products	8.57742	40.6224
Yemen	Wheat and products	11.9101	39.7358
Uzbekistan	Wheat and products	6.23888	39.4217
Burkina Faso	Beverages, Fermented	43.9598	38.1524
Morocco	Wheat and products	10.8476	36.644
Tunisia	Wheat and products	10.9042	36.5433
Mongolia	Wheat and products	3.93235	36.3212
Thailand	Rice (Milled Equivalent)	37.2207	36.0499
Côte d'Ivoire	Rice (Milled Equivalent)	20.677	35.3466
Algeria	Wheat and products	10.586	35.2815
Senegal	Rice (Milled Equivalent)	33.3855	35.2308
Djibouti	Wheat and products	7.79615	34.9939
Guatemala	Sugar (Raw Equivalent)	7.91242	34.8693
Pakistan	Wheat and products	7.44354	34.6833
Solomon Islands	Rice (Milled Equivalent)	21.7653	34.1735
Benin	Rice (Milled Equivalent)	24.4238	33.9895
Kyrgyzstan	Wheat and products	5.3532	33.7398
Nepal	Rice (Milled Equivalent)	35.3378	33.4552
Jordan	Wheat and products	7.21104	31.0252
Uganda	Beverages, Fermented	27.3653	30.101
Gambia	Rice (Milled Equivalent)	29.9195	29.8383
Bulgaria	Wheat and products	4.83059	29.631
Turkey	Wheat and products	6.92981	29.0343
Armenia	Wheat and products	4.59485	28.4559
India	Rice (Milled Equivalent)	36.1694	28.2457
Haiti	Rice (Milled Equivalent)	23.1529	27.8347
El Salvador	Sugar (Raw Equivalent)	4.84446	27.8128
Iran (Islamic Republic of)	Wheat and products	8.04448	27.4661
Egypt	Wheat and products	6.37029	27.4272
Honduras	Sugar (Raw Equivalent)	4.60149	26.8205
Mauritius	Wheat and products	5.01544	26.6725
Saudi Arabia	Dates	1.21018	26.6335
Mali	Rice (Milled Equivalent)	18.2956	26.6006
Romania	Wheat and products	4.22214	26.461
Slovakia	Wheat and products	4.57899	26.4011
Guyana	Rice (Milled Equivalent)	24.5449	26.3683
Mauritania	Wheat and products	4.71704	26.0829
Malaysia	Rice (Milled Equivalent)	24.8157	25.9978
Spain	Olive Oil	4.43732	25.9606
Nicaragua	Sugar (Raw Equivalent)	4.94029	25.5834
China, mainland	Rice (Milled Equivalent)	21.4193	25.4959
Russian Federation	Wheat and products	3.79307	25.3339
Serbia	Wheat and products	4.17461	24.855
Chile	Wheat and products	3.70274	24.7067
Trinidad and Tobago	Sugar (Raw Equivalent)	5.56713	24.6489
The former Yugoslav Republic of Macedonia	Wheat and products	4.97913	24.626
Cuba	Sugar (Raw Equivalent)	4.52021	24.4934
Zimbabwe	Sugar (Raw Equivalent)	4.10523	24.2695
Costa Rica	Sugar (Raw Equivalent)	3.5056	24.1289
Fiji	Wheat and products	3.39835	24.0747
Republic of Korea	Rice (Milled Equivalent)	18.3675	23.9058
Lesotho	Wheat and products	3.98996	23.6778
Albania	Wheat and products	4.41392	23.5624
Malta	Wheat and products	3.83475	23.3741
Suriname	Sugar (Raw Equivalent)	3.94668	23.318
Jamaica	Sugar (Raw Equivalent)	4.21995	23.2836
Ukraine	Wheat and products	3.91484	23.1998
Poland	Wheat and products	3.70577	22.9284
Suriname	Rice (Milled Equivalent)	18.9801	22.8478
Panama	Rice (Milled Equivalent)	13.3964	22.7453
Uruguay	Wheat and products	3.22291	22.697
Lithuania	Wheat and products	3.19946	22.6192
Congo	Wheat and products	2.82702	22.5252
Togo	Rice (Milled Equivalent)	16.7999	22.4071
Montenegro	Wheat and products	3.75517	22.3769
Ghana	Rice (Milled Equivalent)	12.764	22.375
Hungary	Wheat and products	3.45187	22.0189
Lebanon	Wheat and products	4.36975	21.9881
Gabon	Wheat and products	2.1976	21.8418
Bosnia and Herzegovina	Wheat and products	3.45342	21.8325
United Arab Emirates	Nuts and products	5.19037	21.6351
Fiji	Sugar (Raw Equivalent)	3.24297	21.556
Ethiopia	Wheat and products	3.89559	21.4633
Croatia	Wheat and products	3.35629	21.1072
Slovenia	Wheat and products	2.67143	21.0575
Italy	Wheat and products	3.53219	21.0021
Chile	Sugar (Raw Equivalent)	3.33017	20.8493
Czech Republic	Wheat and products	2.90375	20.8179
Belize	Sugar (Raw Equivalent)	4.50335	20.7891
Israel	Wheat and products	3.03334	20.7732
Brunei Darussalam	Rice (Milled Equivalent)	17.9275	20.6807
Belgium	Wheat and products	2.8456	20.6426
Malaysia	Sugar (Raw Equivalent)	3.99562	20.5451
Estonia	Wheat and products	2.68908	20.4168
South Africa	Sugar (Raw Equivalent)	2.85742	20.2046
Argentina	Wheat and products	2.09898	20.1713
Nicaragua	Rice (Milled Equivalent)	18.9365	19.9797
Ireland	Wheat and products	2.47369	19.7082
Norway	Wheat and products	2.51879	19.6767
Trinidad and Tobago	Wheat and products	4.14996	19.583
Angola	Wheat and products	2.23331	19.5672
Venezuela (Bolivarian Republic of)	Sugar (Raw Equivalent)	2.36146	19.4973
Greece	Olive Oil	3.42377	19.331
Mexico	Sugar (Raw Equivalent)	2.85971	19.0943
Zambia	Maize and products	13.2916	19.0752
Kazakhstan	Wheat and products	2.46589	19.0553
Ukraine	Sugar (Raw Equivalent)	3.39566	18.8811
Thailand	Sugar (Raw Equivalent)	3.94922	18.7735
Mauritania	Sugar (Raw Equivalent)	3.6085	18.7217
Peru	Rice (Milled Equivalent)	16.5601	18.6913
France	Wheat and products	2.34548	18.6389
Poland	Sugar (Raw Equivalent)	3.20501	18.6061
South Africa	Wheat and products	2.45609	18.5092
Dominican Republic	Rice (Milled Equivalent)	13.4445	18.4554
Yemen	Sugar (Raw Equivalent)	5.88783	18.4312
Cuba	Rice (Milled Equivalent)	16.6683	18.4021
United Kingdom	Wheat and products	2.47943	18.3971
Djibouti	Sugar (Raw Equivalent)	4.35878	18.3573
Kazakhstan	Milk, Whole	25.3692	18.0874
Guyana	Sugar (Raw Equivalent)	3.41088	17.9847
Russian Federation	Sugar (Raw Equivalent)	2.85195	17.8725
Mozambique	Rice (Milled Equivalent)	20.3534	17.8715
New Zealand	Sugar (Raw Equivalent)	1.84563	17.8405
Solomon Islands	Wheat and products	2.1662	17.7913
Djibouti	Rice (Milled Equivalent)	20.6687	17.7355
India	Wheat and products	4.33928	17.726
United Republic of Tanzania	Beverages, Fermented	20.6349	17.7202
Latvia	Sugar (Raw Equivalent)	2.84627	17.6705
Dominican Republic	Sugar (Raw Equivalent)	2.62242	17.6684
Jordan	Sugar (Raw Equivalent)	4.36206	17.6092
Switzerland	Sugar (Raw Equivalent)	2.64823	17.506
Malawi	Maize and products	15.8094	17.4505
Central African Republic	Bovine Meat	46.8978	17.4096
Kyrgyzstan	Milk, Whole	29.9226	17.4003
Botswana	Sugar (Raw Equivalent)	2.82243	17.3747
Denmark	Wheat and products	2.20953	17.327
Peru	Wheat and products	2.91869	17.2325
Gambia	Sugar (Raw Equivalent)	3.51153	17.1882
Kuwait	Wheat and products	3.25843	17.1131
Jamaica	Wheat and products	2.90938	17.1085
Colombia	Sugar (Raw Equivalent)	2.39264	17.0035
Fiji	Rice (Milled Equivalent)	12.552	16.999
Netherlands	Sugar (Raw Equivalent)	2.49633	16.9921
Cyprus	Wheat and products	2.81666	16.9558
Namibia	Sugar (Raw Equivalent)	1.76746	16.8523
Republic of Moldova	Wheat and products	2.80363	16.7922
Cabo Verde	Rice (Milled Equivalent)	14.7551	16.7764
Togo	Sugar (Raw Equivalent)	2.56198	16.7714
Greece	Wheat and products	2.88505	16.7419
Lesotho	Maize and products	14.6532	16.6723
Zambia	Sugar (Raw Equivalent)	2.37286	16.6651
Italy	Olive Oil	2.85083	16.4925
Ecuador	Rice (Milled Equivalent)	9.45458	16.4698
Namibia	Wheat and products	1.61883	16.4505
Sri Lanka	Sugar (Raw Equivalent)	3.16461	16.4233
Maldives	Wheat and products	2.73985	16.423
Finland	Wheat and products	1.79246	16.3854
Mauritius	Rice (Milled Equivalent)	16.0715	16.3391
Brazil	Sugar (Raw Equivalent)	1.86892	16.2861
Haiti	Sugar (Raw Equivalent)	2.7536	16.2479
Solomon Islands	Fruits, Other	0.809927	16.237
Nigeria	Rice (Milled Equivalent)	13.0045	16.225
Morocco	Sugar (Raw Equivalent)	5.11564	16.2143
Argentina	Sugar (Raw Equivalent)	1.79711	16.2044
Bolivia (Plurinational State of)	Wheat and products	2.15552	16.1843
Saudi Arabia	Wheat and products	4.28219	16.1786
United Arab Emirates	Wheat and products	3.95179	16.0906
Republic of Moldova	Sugar (Raw Equivalent)	2.85207	16.028
Gabon	Rice (Milled Equivalent)	8.41941	15.997
Lesotho	Sugar (Raw Equivalent)	2.87263	15.9951
Malta	Sugar (Raw Equivalent)	2.76378	15.8064
Argentina	Bovine Meat	57.5562	15.7903
Luxembourg	Wheat and products	1.86891	15.7454
Portugal	Wheat and products	2.29372	15.6818
Belarus	Sugar (Raw Equivalent)	2.252	15.6702
Sudan (former)	Milk, Whole	28.5556	15.6685
Japan	Rice (Milled Equivalent)	11.9073	15.6617
Guyana	Wheat and products	2.7778	15.6101
Bolivia (Plurinational State of)	Sugar (Raw Equivalent)	2.20677	15.5464
Belgium	Sugar (Raw Equivalent)	2.28073	15.5237
Armenia	Sugar (Raw Equivalent)	2.66282	15.473
The former Yugoslav Republic of Macedonia	Sugar (Raw Equivalent)	3.33218	15.4633
Switzerland	Wheat and products	2.19425	15.4591
Germany	Wheat and products	2.03067	15.4106
Rwanda	Beverages, Fermented	15.5439	15.4006
Mali	Milk, Whole	21.9456	15.3993
Slovakia	Sugar (Raw Equivalent)	2.84469	15.3893
Lebanon	Sugar (Raw Equivalent)	3.2566	15.3754
Costa Rica	Rice (Milled Equivalent)	10.9463	15.3506
Swaziland	Wheat and products	2.3893	15.3317
Latvia	Wheat and products	2.31151	15.2945
Pakistan	Sugar (Raw Equivalent)	3.49777	15.292
China, mainland	Wheat and products	2.45177	15.2662
Congo	Sugar (Raw Equivalent)	2.03478	15.212
Niger	Millet and products	12.5834	15.1317
Swaziland	Sugar (Raw Equivalent)	2.50332	15.0719
Suriname	Wheat and products	2.38972	15.0479
Georgia	Sugar (Raw Equivalent)	3.38035	15.0212
Belarus	Wheat and products	2.01729	14.9604
Paraguay	Sugar (Raw Equivalent)	2.1378	14.862
Belize	Wheat and products	3.01778	14.8476
Maldives	Nuts and products	2.41862	14.8414
United Kingdom	Sugar (Raw Equivalent)	2.12612	14.8019
Algeria	Dates	0.761419	14.7824
Kuwait	Rice (Milled Equivalent)	14.707	14.7659
Ecuador	Milk, Whole	17.5319	14.7396
Kenya	Wheat and products	2.06608	14.7298
Panama	Sugar (Raw Equivalent)	1.76722	14.7269
Congo	Rice (Milled Equivalent)	9.66837	14.7268
Austria	Pigmeat	16.9624	14.6991
Romania	Milk, Whole	25.3872	14.6796
Iceland	Sugar (Raw Equivalent)	1.7159	14.6316
Sweden	Wheat and products	1.7237	14.6121
Sudan (former)	Sugar (Raw Equivalent)	2.61559	14.5951
Croatia	Sugar (Raw Equivalent)	2.47186	14.5857
Zimbabwe	Wheat and products	2.31479	14.5848
Estonia	Sugar (Raw Equivalent)	2.03671	14.5092
Mozambique	Sugar (Raw Equivalent)	3.35702	14.4675
Kenya	Milk, Whole	21.968	14.45
Poland	Pigmeat	19.8361	14.3599
Maldives	Rice (Milled Equivalent)	12.5126	14.338
Nepal	Wheat and products	2.89506	14.3372
Maldives	Sugar (Raw Equivalent)	2.54916	14.3368
Mauritania	Rice (Milled Equivalent)	13.5051	14.2759
Niger	Pulses, Other and products	7.21383	14.2362
Denmark	Sugar (Raw Equivalent)	1.92914	14.1945
Netherlands	Wheat and products	1.94069	14.0789
Venezuela (Bolivarian Republic of)	Wheat and products	1.59973	14.077
Sweden	Sugar (Raw Equivalent)	1.76863	14.0676
New Zealand	Wheat and products	1.35837	13.9942
Albania	Milk, Whole	28.3981	13.9866
Mauritius	Sugar (Raw Equivalent)	2.76644	13.8041
Dominican Republic	Fruits, Other	0.78746	13.8021
Angola	Sugar (Raw Equivalent)	1.67153	13.7413
United States of America	Wheat and products	1.58235	13.7382
Czech Republic	Sugar (Raw Equivalent)	2.02656	13.6323
Paraguay	Tea (including mate)	1.19469	13.625
Portugal	Olive Oil	2.0315	13.5135
Austria	Sugar (Raw Equivalent)	1.94124	13.4901
Kenya	Sugar (Raw Equivalent)	2.01081	13.4509
Serbia	Sugar (Raw Equivalent)	2.39759	13.3939
Germany	Sugar (Raw Equivalent)	1.8726	13.3339
Peru	Sugar (Raw Equivalent)	2.40555	13.3262
Austria	Wheat and products	1.79127	13.2667
Japan	Wheat and products	1.92745	13.2615
Iceland	Wheat and products	1.44785	13.158
Brunei Darussalam	Sugar (Raw Equivalent)	2.29894	13.0163
New Zealand	Bovine Meat	44.0204	12.9466
Bulgaria	Sugar (Raw Equivalent)	2.24411	12.9159
Malaysia	Wheat and products	2.34732	12.8637
Chad	Sorghum and products	5.837	12.8517
Germany	Pigmeat	14.4618	12.8412
Côte d'Ivoire	Nuts and products	1.40082	12.8235
United Republic of Tanzania	Rice (Milled Equivalent)	8.98769	12.7622
Bosnia and Herzegovina	Milk, Whole	21.8498	12.7447
Chad	Sugar (Raw Equivalent)	1.99675	12.6224
Hungary	Pigmeat	16.8457	12.5728
Australia	Sugar (Raw Equivalent)	1.47588	12.5503
Colombia	Sugar non-centrifugal	1.84376	12.4674
Tunisia	Sugar (Raw Equivalent)	3.95701	12.4426
Senegal	Wheat and products	2.25308	12.4373
Republic of Moldova	Milk, Whole	22.4785	12.4217
Mongolia	Milk, Whole	14.5261	12.3789
Lithuania	Sugar (Raw Equivalent)	1.86469	12.3691
Mauritania	Milk, Whole	24.2195	12.356
Egypt	Dates	0.491553	12.3281
Czech Republic	Pigmeat	14.6893	12.3219
Honduras	Wheat and products	1.97062	12.2416
Malawi	Sugar (Raw Equivalent)	2.25608	12.1868
France	Sugar (Raw Equivalent)	1.63039	12.1566
Botswana	Wheat and products	1.84629	12.1133
Gambia	Wheat and products	2.3194	12.0998
India	Sugar (Raw Equivalent)	3.15606	12.0968
Georgia	Milk, Whole	27.6147	12.0664
Norway	Sugar (Raw Equivalent)	1.64512	12.0584
Iraq	Rice (Milled Equivalent)	18.9851	12.043
Nigeria	Beverages, Fermented	15.9605	12.0427
Brunei Darussalam	Poultry Meat	17.5682	12.0101
Spain	Wheat and products	1.99512	11.9968
Philippines	Sugar (Raw Equivalent)	2.09934	11.9853
Canada	Wheat and products	1.55475	11.9772
Lithuania	Pigmeat	14.4544	11.9564
Mozambique	Wheat and products	2.59274	11.9087
Latvia	Pigmeat	15.2622	11.8157
Australia	Wheat and products	1.30324	11.8113
Bahamas	Sugar (Raw Equivalent)	1.95899	11.809
Cameroon	Rice (Milled Equivalent)	8.15675	11.7955
Brazil	Bovine Meat	44.4728	11.7913
Tajikistan	Sugar (Raw Equivalent)	3.48837	11.7855
Canada	Sugar (Raw Equivalent)	1.62072	11.7148
Guatemala	Wheat and products	2.49363	11.712
Sudan (former)	Dates	0.33781	11.7026
Chad	Cereals, Other	3.95904	11.6893
Nigeria	Nuts and products	1.74493	11.6582
Jamaica	Poultry Meat	17.4777	11.6436
Mongolia	Mutton & Goat Meat	30.6445	11.6075
United Arab Emirates	Sugar (Raw Equivalent)	3.0283	11.5694
Sri Lanka	Wheat and products	2.08667	11.5415
Cambodia	Sugar (Raw Equivalent)	1.93738	11.4329
China, mainland	Pigmeat	15.6682	11.4148
Saudi Arabia	Sugar (Raw Equivalent)	3.21765	11.4063
Finland	Sugar (Raw Equivalent)	1.32984	11.4061
Uruguay	Sugar (Raw Equivalent)	1.72407	11.3922
Kazakhstan	Sugar (Raw Equivalent)	1.56048	11.3144
Senegal	Sugar (Raw Equivalent)	2.18326	11.308
Congo	Poultry Meat	12.5086	11.2912
Cuba	Wheat and products	1.95324	11.2801
Viet Nam	Pigmeat	15.3914	11.2563
Pakistan	Milk, Whole	26.161	11.2466
Croatia	Pigmeat	15.282	11.2448
Costa Rica	Milk, Whole	16.5265	11.1854
Cyprus	Pigmeat	15.8623	11.1725
United Arab Emirates	Rice (Milled Equivalent)	14.3526	11.1719
Montenegro	Pigmeat	16.0011	11.1563
Gabon	Sugar (Raw Equivalent)	1.18895	11.0876
Ecuador	Wheat and products	1.20861	11.0132
Brazil	Wheat and products	1.18183	10.9762
Iraq	Sugar (Raw Equivalent)	3.51836	10.9541
Sudan (former)	Wheat and products	1.83975	10.9412
Republic of Korea	Wheat and products	1.60552	10.9308
Cabo Verde	Milk, Whole	19.8641	10.9002
Luxembourg	Sweeteners, Other	0.588009	10.8364
Israel	Sugar (Raw Equivalent)	1.68363	10.8183
Egypt	Sugar (Raw Equivalent)	2.67037	10.7876
Kyrgyzstan	Sugar (Raw Equivalent)	1.81374	10.726
Israel	Poultry Meat	13.8048	10.7104
Trinidad and Tobago	Poultry Meat	20.0265	10.7061
Armenia	Milk, Whole	18.654	10.6586
Serbia	Fruits, Other	0.732861	10.6506
Cabo Verde	Sugar (Raw Equivalent)	1.90194	10.6137
Zimbabwe	Maize and products	8.7848	10.6123
Kuwait	Sugar (Raw Equivalent)	2.14608	10.5754
United States of America	Sugar (Raw Equivalent)	1.29718	10.5672
Slovenia	Pigmeat	11.41	10.5233
Belarus	Pigmeat	12.0999	10.4993
Guinea	Sugar (Raw Equivalent)	1.80293	10.4907
Uzbekistan	Milk, Whole	17.9802	10.4822
Venezuela (Bolivarian Republic of)	Poultry Meat	10.5072	10.4747
Gabon	Poultry Meat	9.28946	10.4598
Serbia	Milk, Whole	18.9958	10.4348
Benin	Nuts and products	1.39335	10.3838
Bolivia (Plurinational State of)	Rice (Milled Equivalent)	7.23011	10.3778
Ghana	Sugar (Raw Equivalent)	1.20494	10.3671
Turkmenistan	Milk, Whole	15.5225	10.3594
Brazil	Milk, Whole	12.0686	10.3414
Ethiopia	Cereals, Other	4.26185	10.2904
Panama	Wheat and products	1.15545	10.2622
Rwanda	Fruits, Other	0.490526	10.261
Iran (Islamic Republic of)	Sugar (Raw Equivalent)	3.19408	10.2324
Paraguay	Pigmeat	11.7821	10.2141
Slovakia	Pigmeat	15.134	10.2096
United States of America	Sweeteners, Other	0.537397	10.206
Algeria	Sugar (Raw Equivalent)	3.25795	10.1881
Ireland	Sugar (Raw Equivalent)	1.36147	10.1775
Montenegro	Milk, Whole	18.4373	10.1367
Bahamas	Poultry Meat	13.8924	10.1115
Cyprus	Sugar (Raw Equivalent)	1.78784	10.0982
Australia	Bovine Meat	38.9872	10.087
Spain	Pigmeat	14.3021	10.0623
Colombia	Rice (Milled Equivalent)	6.94052	10.0493
Kuwait	Poultry Meat	16.6872	9.9288
Colombia	Milk, Whole	14.1333	9.87643
Egypt	Rice (Milled Equivalent)	11.9354	9.82376
Bolivia (Plurinational State of)	Poultry Meat	11.5427	9.81836
Belize	Rice (Milled Equivalent)	10.3969	9.77885
Zambia	Beverages, Fermented	11.2211	9.71049
Cameroon	Beverages, Fermented	11.0441	9.65868
Botswana	Milk, Whole	15.9444	9.65158
Swaziland	Beverages, Fermented	12.9525	9.60897
South Africa	Poultry Meat	11.2425	9.59835
Portugal	Pigmeat	11.9758	9.57991
Honduras	Milk, Whole	16.6271	9.5297
United States of America	Bovine Meat	37.9549	9.4073
Bulgaria	Pigmeat	13.0815	9.38868
Ukraine	Milk, Whole	17.0369	9.31511
Uzbekistan	Bovine Meat	51.0676	9.21182
Sierra Leone	Beverages, Fermented	12.5156	9.20197
Finland	Milk, Whole	10.8864	9.1816
Saudi Arabia	Rice (Milled Equivalent)	12.2075	8.81692
Serbia	Pigmeat	12.5635	8.75203
Iceland	Cheese	13.0213	8.74376
Turkmenistan	Bovine Meat	42.3261	8.74024
Bolivia (Plurinational State of)	Bovine Meat	40.6154	8.70571
Netherlands	Pigmeat	10.2516	8.70176
Estonia	Milk, Whole	12.4035	8.68872
Republic of Korea	Pigmeat	10.8985	8.68167
Netherlands	Milk, Whole	12.9547	8.67101
El Salvador	Milk, Whole	15.2642	8.61726
Russian Federation	Milk, Whole	13.7656	8.48271
Malaysia	Poultry Meat	13.5792	8.4306
Cabo Verde	Pigmeat	12.0441	8.38135
Panama	Bovine Meat	32.8914	8.33954
Rwanda	Plantains	31.9618	8.29204
Guyana	Poultry Meat	13.0085	8.28176
Ethiopia	Milk, Whole	16.2908	8.28121
Croatia	Milk, Whole	14.2004	8.23949
Mauritius	Poultry Meat	13.5663	8.17351
Timor-Leste	Meat, Other	22.313	8.15236
Suriname	Poultry Meat	11.2746	8.04305
Republic of Moldova	Pigmeat	11.3537	7.95658
Paraguay	Milk, Whole	11.57	7.90937
Mongolia	Bovine Meat	29.6231	7.81105
Afghanistan	Rice (Milled Equivalent)	11.4325	7.75751
United Kingdom	Milk, Whole	11.3051	7.73923
Saudi Arabia	Poultry Meat	18.0388	7.721
Paraguay	Bovine Meat	36.4701	7.71413
Italy	Pigmeat	11.0787	7.70743
Turkey	Milk, Whole	19.9235	7.70165
Uruguay	Bovine Meat	38.2087	7.68165
Venezuela (Bolivarian Republic of)	Bovine Meat	30.3844	7.63281
France	Cheese	12.9938	7.62956
Canada	Bovine Meat	34.2025	7.5218
Romania	Pigmeat	10.2407	7.50937
Denmark	Bovine Meat	33.3775	7.4722
Chad	Bovine Meat	38.8261	7.46762
Swaziland	Bovine Meat	40.1529	7.35543
Finland	Cheese	10.8693	7.34144
Algeria	Milk, Whole	23.7245	7.29526
Cyprus	Milk, Whole	13.1048	7.2785
Malta	Pigmeat	10.2018	7.27575
Ecuador	Bovine Meat	27.8962	7.2568
Namibia	Bovine Meat	24.6182	7.14177
South Africa	Bovine Meat	33.1195	7.12523
Mexico	Milk, Whole	10.8249	7.10724
Azerbaijan	Milk, Whole	13.9197	7.01454
Germany	Cheese	12.4925	7.00495
Iran (Islamic Republic of)	Rice (Milled Equivalent)	10.6918	6.97861
Gambia	Milk, Whole	14.4962	6.97722
Nicaragua	Milk, Whole	13.6926	6.97249
Israel	Bovine Meat	35.5383	6.94783
Colombia	Bovine Meat	32.1147	6.94391
Kenya	Bovine Meat	34.0188	6.92374
Luxembourg	Bovine Meat	28.7239	6.90847
Sweden	Bovine Meat	28.1957	6.82345
Guyana	Milk, Whole	13.1467	6.81627
Bulgaria	Milk, Whole	12.0113	6.79777
Chile	Bovine Meat	35.117	6.68931
Yemen	Rice (Milled Equivalent)	10.4019	6.63432
Sweden	Cheese	10.5084	6.58206
Jordan	Poultry Meat	13.4919	6.57627
Kazakhstan	Bovine Meat	29.7617	6.56553
France	Bovine Meat	28.7796	6.52897
Austria	Cheese	11.7464	6.42811
Jamaica	Milk, Whole	11.8209	6.41343
Lithuania	Cheese	12.2483	6.3981
Greece	Cheese	14.8032	6.3472
Mexico	Bovine Meat	30.7797	6.25294
Gambia	Beverages, Fermented	10.3465	6.24017
Italy	Cheese	14.1012	6.19512
Slovenia	Bovine Meat	27.4443	6.17569
Niger	Bovine Meat	32.4891	6.16704
Costa Rica	Bovine Meat	29.2862	6.13305
Uganda	Plantains	21.221	6.11224
Zambia	Bovine Meat	28.5207	6.09445
Belarus	Bovine Meat	28.7262	6.08168
Netherlands	Cheese	11.318	6.06681
Czech Republic	Cheese	11.4144	6.04653
Ghana	Plantains	21.6083	5.99839
Ireland	Bovine Meat	26.2746	5.97598
Gabon	Meat, Other	11.1916	5.97541
Belgium	Cheese	11.1451	5.97375
United Arab Emirates	Poultry Meat	12.9217	5.96061
Cuba	Milk, Whole	11.0498	5.8876
Latvia	Cheese	12.025	5.87897
Finland	Bovine Meat	22.3361	5.82885
Poland	Cheese	12.6917	5.80215
Armenia	Bovine Meat	32.8117	5.80097
Belize	Poultry Meat	10.2316	5.70302
Maldives	Milk, Whole	10.2822	5.6864
India	Milk, Whole	15.0583	5.6754
Zimbabwe	Bovine Meat	30.9102	5.55985
Norway	Bovine Meat	24.9303	5.55981
Switzerland	Cheese	10.6637	5.55112
Kyrgyzstan	Bovine Meat	30.2386	5.44079
Mali	Bovine Meat	24.5352	5.32708
Angola	Bovine Meat	21.2559	5.31656
Turkmenistan	Mutton & Goat Meat	17.8105	5.28319
Tajikistan	Milk, Whole	15.8286	5.25849
United Kingdom	Bovine Meat	24.7111	5.23431
Israel	Cheese	10.2886	5.2061
Switzerland	Bovine Meat	25.6834	5.1656
Congo	Meat, Other	11.6877	5.00267
Bahamas	Bovine Meat	27.06	4.96301
Madagascar	Bovine Meat	24.6592	4.86877
Russian Federation	Bovine Meat	24.2595	4.62557
Italy	Bovine Meat	26.9237	4.57009
Lebanon	Bovine Meat	31.6474	4.54611
Lesotho	Bovine Meat	26.823	4.54415
Republic of Korea	Bovine Meat	23.3226	4.533
Ethiopia	Bovine Meat	28.5676	4.49333
Malta	Bovine Meat	25.6896	4.4702
United Arab Emirates	Milk, Whole	11.8677	4.45834
Tunisia	Milk, Whole	14.0321	4.33874
Portugal	Bovine Meat	22.0762	4.30873
Azerbaijan	Bovine Meat	27.3437	4.26354
Dominican Republic	Bovine Meat	20.7537	4.2543
Suriname	Bovine Meat	23.6558	4.25242
Estonia	Bovine Meat	19.5666	4.24102
Netherlands	Bovine Meat	20.4689	4.23915
Iran (Islamic Republic of)	Poultry Meat	10.897	4.21501
Austria	Bovine Meat	19.7352	4.17268
Belgium	Bovine Meat	19.758	4.0917
United Republic of Tanzania	Bovine Meat	19.166	4.0641
Botswana	Bovine Meat	21.3071	3.99077
Fiji	Bovine Meat	19.5978	3.96344
Afghanistan	Milk, Whole	12.0817	3.95658
Uganda	Bovine Meat	14.5126	3.9418
Burkina Faso	Bovine Meat	18.3056	3.92299
Iraq	Poultry Meat	10.3386	3.88652
Gabon	Plantains	12.8892	3.87812
Iceland	Mutton & Goat Meat	10.3353	3.85184
Pakistan	Bovine Meat	28.9255	3.84762
Solomon Islands	Bovine Meat	16.3548	3.83463
El Salvador	Bovine Meat	21.8323	3.81362
Iceland	Bovine Meat	14.5659	3.779
Botswana	Meat, Other	10.5698	3.72533
Greece	Bovine Meat	22.2667	3.68874
Egypt	Bovine Meat	29.5711	3.63464
Djibouti	Bovine Meat	28.3074	3.6273
Japan	Bovine Meat	18.2959	3.59365
Sudan (former)	Bovine Meat	21.055	3.57465
Germany	Bovine Meat	16.3651	3.54546
Brunei Darussalam	Bovine Meat	20.223	3.48374
Bosnia and Herzegovina	Bovine Meat	19.0284	3.43423
Honduras	Bovine Meat	19.1802	3.40143
Nepal	Bovine Meat	24.0219	3.39614
Gabon	Bovine Meat	11.9055	3.37801
Albania	Bovine Meat	22.0919	3.36667
Haiti	Bovine Meat	18.3829	3.30028
Cameroon	Bovine Meat	15.2735	3.29831
Namibia	Beer	24.1025	3.07575
Lao People's Democratic Republic	Bovine Meat	16.0075	3.07163
Rwanda	Bovine Meat	12.3656	3.02524
Sudan (former)	Mutton & Goat Meat	12.3903	3.02179
Spain	Bovine Meat	17.4546	2.99624
Senegal	Bovine Meat	18.6362	2.93682
Mauritania	Mutton & Goat Meat	12.8343	2.91029
Serbia	Bovine Meat	17.0571	2.89917
Mauritania	Bovine Meat	18.0116	2.84321
Guatemala	Bovine Meat	20.4598	2.74331
Guinea	Bovine Meat	15.474	2.73948
The former Yugoslav Republic of Macedonia	Bovine Meat	19.3265	2.72876
Ukraine	Bovine Meat	16.1106	2.72554
Nicaragua	Bovine Meat	16.8262	2.65113
Croatia	Bovine Meat	14.7215	2.64299
Viet Nam	Bovine Meat	14.533	2.59323
Afghanistan	Bovine Meat	25.1323	2.54665
Turkey	Bovine Meat	21.2599	2.54286
Georgia	Bovine Meat	18.7212	2.53113
Jordan	Bovine Meat	20.4595	2.51294
Yemen	Bovine Meat	25.0233	2.38331
Guinea-Bissau	Bovine Meat	13.7432	2.37777
Cambodia	Bovine Meat	13.1913	2.36846
Montenegro	Bovine Meat	13.6574	2.32332
Benin	Bovine Meat	10.8202	2.24865
Cyprus	Bovine Meat	13.0527	2.24314
Kuwait	Bovine Meat	14.8687	2.22928
Czech Republic	Bovine Meat	10.7195	2.19393
Kuwait	Mutton & Goat Meat	10.181	2.19275
Malawi	Bovine Meat	13.2523	2.17804
Malaysia	Bovine Meat	13.5553	2.12067
Mauritius	Bovine Meat	13.8326	2.10005
Maldives	Bovine Meat	12.2503	2.09624
Jamaica	Bovine Meat	12.1699	2.043
Myanmar	Bovine Meat	11.3513	2.04003
Hungary	Bovine Meat	11.0657	2.01509
Morocco	Bovine Meat	20.6515	1.99155
Cuba	Bovine Meat	12.072	1.99025
Peru	Bovine Meat	11.7169	1.9749
Luxembourg	Coffee and products	10.8211	1.94695
Romania	Bovine Meat	10.6489	1.90523
Tajikistan	Bovine Meat	18.203	1.87113
Belize	Bovine Meat	13.2985	1.86785
Czech Republic	Beer	20.4348	1.83975
Philippines	Bovine Meat	10.4866	1.82154
Afghanistan	Mutton & Goat Meat	12.2932	1.78941
Gabon	Beer	13.6773	1.70707
Angola	Beer	15.1984	1.6722
Ireland	Beer	16.6755	1.66837
Saudi Arabia	Bovine Meat	15.0914	1.6277
Tajikistan	Mutton & Goat Meat	10.9153	1.61177
Trinidad and Tobago	Bovine Meat	11.389	1.53423
Iran (Islamic Republic of)	Bovine Meat	15.7088	1.53114
Tunisia	Bovine Meat	15.2659	1.46052
Lithuania	Beer	15.8695	1.40888
Congo	Beer	13.9577	1.39657
Algeria	Bovine Meat	14.5139	1.38093
Estonia	Beer	14.4597	1.37865
Panama	Beer	12.2144	1.36229
Poland	Beer	17.0462	1.32444
United Arab Emirates	Bovine Meat	10.9628	1.2743
Finland	Beer	10.3041	1.18284
Germany	Beer	12.1913	1.16183
Iraq	Bovine Meat	12.2504	1.16045
Austria	Beer	12.3954	1.15285
Latvia	Beer	13.7948	1.14621
Bulgaria	Beer	14.8398	1.1431
Slovenia	Beer	11.5261	1.14092
Venezuela (Bolivarian Republic of)	Beer	10.2111	1.12835
South Africa	Beer	11.7077	1.10796
Croatia	Beer	13.8604	1.0946
Slovakia	Beer	14.7368	1.067
Hungary	Beer	12.9488	1.03724
Romania	Beer	12.9377	1.01822
Belgium	Beer	11.0338	1.00514
United Kingdom	Beer	10.6007	0.987742
Mexico	Beer	10.7031	0.956464
Bosnia and Herzegovina	Beer	11.4882	0.912047
Russian Federation	Beer	10.6361	0.892086
Ukraine	Beer	11.9247	0.887422
Peru	Beer	10.9202	0.809658
Suriname	Beer	10.1197	0.800216
Spain	Beer	10.2604	0.77477
Solomon Islands	Coconuts - Incl Copra	20.5398	0.282656
Sri Lanka	Coconuts - Incl Copra	17.8446	0.165375
Fiji	Coconuts - Incl Copra	12.0968	0.143588
Benin	Yams	23.3868	0
Côte d'Ivoire	Yams	20.8062	0
Maldives	Pelagic Fish	19.5738	0
Togo	Yams	18.715	0
Ghana	Yams	18.3351	0
Nigeria	Yams	14.3236	0
Ecuador	Sugar (Raw Equivalent)	1.16865	9.99185
Democratic People's Republic of Korea	Wheat and products	1.94823	9.98738
Turkey	Sugar (Raw Equivalent)	2.53363	9.96016
Nigeria	Wheat and products	1.52297	9.9395
Iran (Islamic Republic of)	Nuts and products	2.83112	9.89553
El Salvador	Wheat and products	1.6166	9.89169
Uganda	Sugar (Raw Equivalent)	1.10628	9.87588
Togo	Maize and products	7.37642	9.86724
Bolivia (Plurinational State of)	Nuts and products	1.27563	9.80501
United Republic of Tanzania	Sugar (Raw Equivalent)	1.39296	9.70807
Finland	Pigmeat	9.07063	9.70161
Belize	Oranges, Mandarines	4.20704	9.70094
Sweden	Pigmeat	9.76997	9.69046
Cabo Verde	Wheat and products	1.60099	9.52194
Paraguay	Wheat and products	1.28499	9.52095
Ecuador	Bananas	9.52518	9.43986
United Republic of Tanzania	Bananas	9.51872	7.68962
Chile	Poultry Meat	9.92724	7.50433
Philippines	Pigmeat	9.66691	6.88212
Honduras	Poultry Meat	9.6307	6.77774
Peru	Milk, Whole	9.84527	5.3631
Guatemala	Eggs	9.67364	4.87669
Montenegro	Cheese	9.92505	4.36997
Morocco	Poultry Meat	9.82191	3.75885
Congo	Bovine Meat	9.73647	2.21468
Luxembourg	Beer	9.53933	1.00924
Dominican Republic	Beer	9.73276	0.877624
Serbia	Beer	9.63107	0.720083
