# Supplementary material for: Multi-indicator sustainability assessment of global food systems
Source: Nat Commun. 2018 Feb 27;9:848. doi: 10.1038/s41467-018-03308-7 (PMC5829192; doi:10.1038/s41467-018-03308-7)
Supplement: Supplementary file 7 — Supplementary Data 5 [file 41467_2018_3308_MOESM7_ESM.xlsx]

## Sheet: Spearman rank correlation
	GDP per capita	Shannon Diversity	Non-Staple Food Energy	Modified Functional Attribute Diversity	Population Share with Adequate Nutrients (PAN)	Nutrient Balance Score (NBS)	Disqualifying Nutrient Score (DNS)	Food Nutrient Adequacy	Ecosystem Status (EPI)	Per-Capita GHG Emissions	Per-Capita blue water consumption	Per-Capita Land Use	Per-Capita Non-Renewable Energy Use	Per-Capita Biodiversity Footprint	Ecosystem stability	Food Affordability	Food Availability	Poverty Index	Income Equality	Affordability & Availability	Gender Equity	Extent of Child Labor	Respect for Community Rights (EDI)	Animal Health & Welfare (API)	Sociocultural-Wellbeing	ND Gain Index Score	Food Production Diversity	Resilience	Global Burden of Foodborne Illnesses	GFSI Food Safety index	Food Safety	Pre- & Post-Consumer Food Waste and Loss
GDP per capita	1	0.423335	0.718133	0.702812	0.635989	0.46471	-0.741479	0.525356	0.505928	-0.792835	-0.749002	-0.0860104	-0.00268412	0.0157073	-0.359531	0.849585	0.801335	0.817517	0.238999	0.82722	0.427761	0.589007	0.633765	0.696866	0.713012	0.803322	-0.197132	0.635991	0.696958	0.796456	0.76059	-0.676348
Shannon Diversity	0.423335	1	0.714292	0.453906	0.210136	0.0990998	-0.443376	0.440636	0.304009	-0.44974	-0.341271	-0.00372437	0.0168728	-0.143252	-0.246614	0.50096	0.500772	0.451344	-0.163128	0.455282	0.272316	0.230722	0.385326	0.510057	0.379201	0.447535	-0.131522	0.315038	0.387675	0.501991	0.454676	-0.553504
Non-Staple Food Energy	0.718133	0.714292	1	0.684122	0.486342	0.272576	-0.699722	0.618889	0.463401	-0.735766	-0.690681	0.0186037	0.0407168	-0.130201	-0.34486	0.797077	0.756707	0.738216	0.117139	0.765471	0.479745	0.534964	0.549628	0.659971	0.654357	0.721865	-0.257733	0.533006	0.675198	0.760968	0.735109	-0.719614
Modified Functional Attribute Diversity	0.702812	0.453906	0.684122	1	0.722928	0.379626	-0.542013	0.798988	0.417293	-0.665634	-0.689432	0.0215931	0.0815453	-0.0292493	-0.250049	0.726245	0.716046	0.686533	0.222327	0.715304	0.364891	0.497581	0.448204	0.572313	0.55739	0.712429	-0.17687	0.562561	0.576774	0.696712	0.643712	-0.599013
Population Share with Adequate Nutrients (PAN)	0.635989	0.210136	0.486342	0.722928	1	0.703181	-0.379537	0.799438	0.332348	-0.720709	-0.739175	-0.215797	-0.0819447	0.156475	-0.362488	0.631686	0.595587	0.662367	0.328265	0.665337	0.304769	0.652472	0.482612	0.337345	0.603418	0.656739	-0.0311659	0.595321	0.604939	0.629847	0.6498	-0.534572
Nutrient Balance Score (NBS)	0.46471	0.0990998	0.272576	0.379626	0.703181	1	-0.161126	0.601274	0.272387	-0.563566	-0.569757	-0.173672	-0.0613529	0.230461	-0.235474	0.50236	0.451236	0.562371	0.409626	0.557024	0.294374	0.619512	0.465595	0.207899	0.587227	0.579428	0.0844326	0.575578	0.576517	0.511766	0.588742	-0.42171
Disqualifying Nutrient Score (DNS)	-0.741479	-0.443376	-0.699722	-0.542013	-0.379537	-0.161126	1	-0.166777	-0.310824	0.624776	0.543341	-0.0672458	0.0241306	0.0505155	0.27391	-0.656519	-0.606546	-0.620428	-0.192964	-0.635019	-0.347125	-0.414411	-0.396533	-0.570898	-0.525273	-0.575637	0.255426	-0.384074	-0.572335	-0.618421	-0.599232	0.517183
Food Nutrient Adequacy	0.525356	0.440636	0.618889	0.798988	0.799438	0.601274	-0.166777	1	0.395929	-0.641561	-0.649801	-0.122283	0.0865691	0.0585386	-0.253182	0.625264	0.615492	0.60449	0.187846	0.631804	0.354675	0.513205	0.463802	0.426733	0.540026	0.646689	-0.040987	0.579734	0.52935	0.611161	0.594068	-0.571519
Ecosystem Status (EPI)	0.505928	0.304009	0.463401	0.417293	0.332348	0.272387	-0.310824	0.395929	1	-0.475582	-0.450766	0.0422799	0.17149	0.0690929	0.0970294	0.493799	0.476507	0.484518	0.239422	0.490628	0.265679	0.361588	0.376754	0.425428	0.434806	0.561147	-0.162045	0.436138	0.421065	0.502853	0.461128	-0.479026
Per-Capita GHG Emissions	-0.792835	-0.44974	-0.735766	-0.665634	-0.720709	-0.563566	0.624776	-0.641561	-0.475582	1	0.822623	0.139606	-0.00952854	-0.0152748	0.462499	-0.824793	-0.801335	-0.79428	-0.317608	-0.82868	-0.585584	-0.638975	-0.646717	-0.646732	-0.781044	-0.825481	0.212257	-0.675375	-0.778371	-0.812961	-0.828114	0.677055
Per-Capita blue water consumption	-0.749002	-0.341271	-0.690681	-0.689432	-0.739175	-0.569757	0.543341	-0.649801	-0.450766	0.822623	1	0.0564247	0.0290527	0.0283529	0.428708	-0.840518	-0.785636	-0.861203	-0.399486	-0.869994	-0.350266	-0.772145	-0.453032	-0.490572	-0.691859	-0.835806	0.112949	-0.721132	-0.747685	-0.834579	-0.816658	0.634774
Per-Capita Land Use	-0.0860104	-0.00372437	0.0186037	0.0215931	-0.215797	-0.173672	-0.0672458	-0.122283	0.0422799	0.139606	0.0564247	1	-0.0192631	-0.245752	0.371257	-0.00158823	-0.00894744	-0.0115591	0.167484	0.0064996	-0.0443572	0.0123612	-0.124986	0.0190615	-0.00729549	0.0544777	-0.195675	-0.0297454	0.0539928	0.0398969	0.03424	0.0707538
Per-Capita Non-Renewable Energy Use	-0.00268412	0.0168728	0.0407168	0.0815453	-0.0819447	-0.0613529	0.0241306	0.0865691	0.17149	-0.00952854	0.0290527	-0.0192631	1	0.161234	0.533815	0.0362993	0.0448903	-0.00268967	0.1478	0.0209916	0.0744712	-0.103106	-0.0809828	0.0881679	-0.0968418	0.0440269	0.11452	0.127415	0.00826696	0.0209132	-0.0119696	-0.181737
Per-Capita Biodiversity Footprint	0.0157073	-0.143252	-0.130201	-0.0292493	0.156475	0.230461	0.0505155	0.0585386	0.0690929	-0.0152748	0.0283529	-0.245752	0.161234	1	0.486812	-0.0363672	-0.0371378	0.0137743	0.238128	0.0164328	-0.0383567	0.0445319	0.0736887	-0.0675207	0.0144422	0.0436194	0.286542	0.175802	-0.0389983	-0.0151628	-0.0199068	-0.0375705
Ecosystem stability	-0.359531	-0.246614	-0.34486	-0.250049	-0.362488	-0.235474	0.27391	-0.253182	0.0970294	0.462499	0.428708	0.371257	0.533815	0.486812	1	-0.347432	-0.333119	-0.335642	0.189177	-0.321741	-0.232553	-0.283495	-0.281653	-0.219606	-0.332838	-0.253986	0.185216	-0.119491	-0.305614	-0.306059	-0.337052	0.205422
Food Affordability	0.849585	0.50096	0.797077	0.726245	0.631686	0.50236	-0.656519	0.625264	0.493799	-0.824793	-0.840518	-0.00158823	0.0362993	-0.0363672	-0.347432	1	0.921373	0.94506	0.297674	0.970947	0.529273	0.741974	0.645933	0.706498	0.817007	0.914869	-0.25288	0.738345	0.83507	0.940621	0.906955	-0.773489
Food Availability	0.801335	0.500772	0.756707	0.716046	0.595587	0.451236	-0.606546	0.615492	0.476507	-0.801335	-0.785636	-0.00894744	0.0448903	-0.0371378	-0.333119	0.921373	1	0.850669	0.26305	0.916787	0.550164	0.640678	0.60706	0.724939	0.765486	0.895119	-0.254453	0.709279	0.785402	0.909742	0.862488	-0.741945
Poverty Index	0.817517	0.451344	0.738216	0.686533	0.662367	0.562371	-0.620428	0.60449	0.484518	-0.79428	-0.861203	-0.0115591	-0.00268967	0.0137743	-0.335642	0.94506	0.850669	1	0.409474	0.973476	0.449793	0.825633	0.601134	0.601767	0.81128	0.890198	-0.15221	0.761615	0.872355	0.926106	0.924968	-0.761791
Income Equality	0.238999	-0.163128	0.117139	0.222327	0.328265	0.409626	-0.192964	0.187846	0.239422	-0.317608	-0.399486	0.167484	0.1478	0.238128	0.189177	0.297674	0.26305	0.409474	1	0.454272	0.135175	0.499903	0.199376	0.0998332	0.40348	0.409927	-0.0475834	0.382741	0.465489	0.346863	0.432914	-0.197098
Affordability & Availability	0.82722	0.455282	0.765471	0.715304	0.665337	0.557024	-0.635019	0.631804	0.490628	-0.82868	-0.869994	0.0064996	0.0209916	0.0164328	-0.321741	0.970947	0.916787	0.973476	0.454272	1	0.512213	0.808435	0.618157	0.652272	0.833599	0.926695	-0.213492	0.769142	0.879152	0.944339	0.937727	-0.775584
Gender Equity	0.427761	0.272316	0.479745	0.364891	0.304769	0.294374	-0.347125	0.354675	0.265679	-0.585584	-0.350266	-0.0443572	0.0744712	-0.0383567	-0.232553	0.529273	0.550164	0.449793	0.135175	0.512213	1	0.371482	0.583193	0.572954	0.668164	0.543671	-0.331022	0.387236	0.541657	0.513109	0.542236	-0.445103
Extent of Child Labor	0.589007	0.230722	0.534964	0.497581	0.652472	0.619512	-0.414411	0.513205	0.361588	-0.638975	-0.772145	0.0123612	-0.103106	0.0445319	-0.283495	0.741974	0.640678	0.825633	0.499903	0.808435	0.371482	1	0.534337	0.332128	0.811178	0.733139	-0.112761	0.647961	0.830768	0.774271	0.836788	-0.670508
Respect for Community Rights (EDI)	0.633765	0.385326	0.549628	0.448204	0.482612	0.465595	-0.396533	0.463802	0.376754	-0.646717	-0.453032	-0.124986	-0.0809828	0.0736887	-0.281653	0.645933	0.60706	0.601134	0.199376	0.618157	0.583193	0.534337	1	0.6901	0.863778	0.641694	-0.242495	0.502199	0.596199	0.642334	0.647783	-0.548021
Animal Health & Welfare (API)	0.696866	0.510057	0.659971	0.572313	0.337345	0.207899	-0.570898	0.426733	0.425428	-0.646732	-0.490572	0.0190615	0.0881679	-0.0675207	-0.219606	0.706498	0.724939	0.601767	0.0998332	0.652272	0.572954	0.332128	0.6901	1	0.714022	0.662336	-0.305412	0.47539	0.544666	0.668129	0.612652	-0.589679
Sociocultural-Wellbeing	0.713012	0.379201	0.654357	0.55739	0.603418	0.587227	-0.525273	0.540026	0.434806	-0.781044	-0.691859	-0.00729549	-0.0968418	0.0144422	-0.332838	0.817007	0.765486	0.81128	0.40348	0.833599	0.668164	0.811178	0.863778	0.714022	1	0.824246	-0.283498	0.651347	0.856468	0.831542	0.880499	-0.691194
ND Gain Index Score	0.803322	0.447535	0.721865	0.712429	0.656739	0.579428	-0.575637	0.646689	0.561147	-0.825481	-0.835806	0.0544777	0.0440269	0.0436194	-0.253986	0.914869	0.895119	0.890198	0.409927	0.926695	0.543671	0.733139	0.641694	0.662336	0.824246	1	-0.245755	0.809685	0.839721	0.90717	0.900838	-0.7236
Food Production Diversity	-0.197132	-0.131522	-0.257733	-0.17687	-0.0311659	0.0844326	0.255426	-0.040987	-0.162045	0.212257	0.112949	-0.195675	0.11452	0.286542	0.185216	-0.25288	-0.254453	-0.15221	-0.0475834	-0.213492	-0.331022	-0.112761	-0.242495	-0.305412	-0.283498	-0.245755	1	0.275727	-0.219433	-0.222737	-0.218752	0.168564
Resilience	0.635991	0.315038	0.533006	0.562561	0.595321	0.575578	-0.384074	0.579734	0.436138	-0.675375	-0.721132	-0.0297454	0.127415	0.175802	-0.119491	0.738345	0.709279	0.761615	0.382741	0.769142	0.387236	0.647961	0.502199	0.47539	0.651347	0.809685	0.275727	1	0.692718	0.744152	0.745803	-0.619941
Global Burden of Foodborne Illnesses	0.696958	0.387675	0.675198	0.576774	0.604939	0.576517	-0.572335	0.52935	0.421065	-0.778371	-0.747685	0.0539928	0.00826696	-0.0389983	-0.305614	0.83507	0.785402	0.872355	0.465489	0.879152	0.541657	0.830768	0.596199	0.544666	0.856468	0.839721	-0.219433	0.692718	1	0.851962	0.966884	-0.775098
GFSI Food Safety index	0.796456	0.501991	0.760968	0.696712	0.629847	0.511766	-0.618421	0.611161	0.502853	-0.812961	-0.834579	0.0398969	0.0209132	-0.0151628	-0.306059	0.940621	0.909742	0.926106	0.346863	0.944339	0.513109	0.774271	0.642334	0.668129	0.831542	0.90717	-0.222737	0.744152	0.851962	1	0.942487	-0.774783
Food Safety	0.76059	0.454676	0.735109	0.643712	0.6498	0.588742	-0.599232	0.594068	0.461128	-0.828114	-0.816658	0.03424	-0.0119696	-0.0199068	-0.337052	0.906955	0.862488	0.924968	0.432914	0.937727	0.542236	0.836788	0.647783	0.612652	0.880499	0.900838	-0.218752	0.745803	0.966884	0.942487	1	-0.800772
Pre- & Post-Consumer Food Waste and Loss	-0.676348	-0.553504	-0.719614	-0.599013	-0.534572	-0.42171	0.517183	-0.571519	-0.479026	0.677055	0.634774	0.0707538	-0.181737	-0.0375705	0.205422	-0.773489	-0.741945	-0.761791	-0.197098	-0.775584	-0.445103	-0.670508	-0.548021	-0.589679	-0.691194	-0.7236	0.168564	-0.619941	-0.775098	-0.774783	-0.800772	1
