# Supplementary material for: Multi-indicator sustainability assessment of global food systems
Source: Nat Commun. 2018 Feb 27;9:848. doi: 10.1038/s41467-018-03308-7 (PMC5829192; doi:10.1038/s41467-018-03308-7)
Supplement: Supplementary file 8 — Supplementary Data 6 [file 41467_2018_3308_MOESM8_ESM.xlsx]

## Sheet: Score changes under diet scenes
Country	NBS (HGD-REF)	DNS (HGD-REF)	PAN (HGD-REF)	gCO2eq/cap/day (HGD-REF)	liters/cap/day (HGD-REF)	NBS (VGT-REF)	DNS (VGT-REF)	PAN (VGT-REF)	gCO2eq/cap/day (VGT-REF)	liters/cap/day (VGT-REF)	NBS (VGN-REF)	DNS (VGN-REF)	PAN (VGN-REF)	gCO2eq/cap/day (VGN-REF)	liters/cap/day (VGN-REF)
Armenia	1.34489	5.30591	-2.09575	-289.991	-32.5762	-0.253281	14.9491	-1.85745	-1150.98	-38.457	-8.82525	61.3022	-15.0775	-1743.93	-38.2772
Afghanistan	2.3992	-1.06487	12.338	568.546	106.139	2.33628	2.25875	8.76663	75.2482	105.031	1.03141	16.9399	10.2064	-131.106	108.997
Albania	0.514037	3.58072	-2.7811	-432.397	-59.0052	-2	12.6483	-2.87875	-1173.97	-70.6457	-8.33842	53.3778	-16.0002	-1973.13	-82.3056
Algeria	0.209131	0.771069	-6.9393	-285.824	-58.1686	-0.00878682	4.42991	-8.77375	-585.702	-52.8821	-3.96673	26.9168	-15.7182	-901.076	-48.7396
Angola	0.31013	-0.981051	-0.713922	2.80095	0.254275	-2.18753	6.9793	-4.04942	-498.703	-7.7545	-2.95609	11.8765	-4.23602	-493.435	-5.76968
Argentina	3.03059	12.138	0.506779	-1796.47	-58.2228	1.81511	24.3943	0.320759	-2898.43	-65.1834	-3.18876	63.4695	-8.82242	-3363.12	-63.9222
Australia	2.44925	0	-6.05824	-2140.17	-107.301	2.23433	8.73009	-6.8744	-3061.26	-119.824	0.225419	42.3746	-12.2791	-3552.27	-121.355
Austria	1.06593	0	-11.6455	-1866.45	-141.14	0.526554	5.23428	-12.4215	-2329.51	-153.186	0.210736	52.6225	-14.7572	-2842.65	-153.025
Bahamas	1.48111	0	-0.206599	-467.502	-33.145	-0.125408	14.8003	-4.84474	-1337.93	-42.8385	-1.8969	43.22	-6.14836	-1642.73	-42.4447
Bangladesh	2.38741	-2.29761	41.8539	1277.98	179.446	1.41862	0.924296	37.6963	956.519	182.819	-0.452977	11.9625	35.8741	894.483	190.49
Bolivia (Plurinational State of)	2.55111	3.63834	5.49639	37.3564	29.6131	2.82647	18.1563	2.6122	-978.402	12.0663	0.850845	39.7939	1.87291	-1130.86	15.2393
Botswana	3.36714	4.92979	9.18307	287.378	40.5074	1.44483	10.5625	6.87911	-344.522	36.8665	-0.596113	30.2224	4.19263	-723.84	29.2467
Brazil	4.60352	2.12278	-6.60731	-1544.77	-93.8443	3.13008	11.775	-9.90852	-2626.2	-112.501	-0.869156	37.4438	-15.6435	-2933.17	-115.531
Belize	4.4883	8.06324	2.88137	82.5776	-4.36126	3.16629	20.3319	-2.17773	-463.181	-17.6715	1.95558	43.0081	-3.91627	-604.827	-9.22923
Solomon Islands	1.66837	0	-1.82131	-211.297	16.0944	-1.11007	0	-8.06444	-609.212	25.4306	-1.1794	0	-8.79602	-640.158	34.0037
Brunei Darussalam	5.34539	0	4.00878	27.0637	-14.5898	7.00347	3.97657	3.72237	-860.25	-14.3103	3.48023	44.5046	-1.34711	-1017.15	3.44711
Bulgaria	3.5874	1.67162	1.59117	-309.671	-24.6386	2.96684	11.1832	-0.140542	-748.4	-34.3349	-0.582119	44.122	-6.58069	-1159.86	-34.6552
Myanmar	1.51336	1.50711	15.5069	733.919	77.1838	-1.39126	18.288	7.85097	50.7506	93.2882	-4.02958	43.9396	4.39375	37.9284	110.786
Cameroon	1.90938	2.6427	-1.02398	-55.8675	-7.54217	1.1796	4.8116	-3.83594	-417.807	-8.44191	1.00795	6.77765	-4.43621	-420.804	-6.48547
Canada	1.86457	0	-8.6982	-1538.32	-113.726	1.73635	9.7772	-10.3163	-2393.99	-123.419	-0.370394	49.1678	-14.9054	-2836.16	-128.712
Cabo Verde	0.423328	3.5855	4.45081	174.498	27.137	-0.562535	13.6605	4.41502	-272.554	20.288	-4.68898	45.0722	-2.37807	-642.171	22.8919
Central African Republic	-1.08277	-0.987664	0.927412	-148.415	14.5928	-4.19444	2.06552	-6.21088	-903.319	10.3356	-4.70372	5.86186	-7.34204	-910.706	12.2868
Sri Lanka	11.8157	0	19.8054	389.283	43.4134	10.675	0	15.4384	200.385	50.061	8.91787	0	13.2046	131.484	56.1131
Chad	2.97174	-6.81643	14.9559	366.447	98.1244	1.79532	-4.39837	10.5045	-245.308	106.06	1.06741	-1.3122	9.98255	-332.058	116.344
Chile	5.07155	10.3522	3.19995	-554.549	-32.7727	3.51413	22.1558	0.226258	-1372.23	-46.0816	-0.162814	54.6062	-5.18763	-1643.06	-40.7313
China, mainland	-0.393087	3.26074	0.0511624	-254.702	-7.23184	-1.36465	11.7589	-1.65638	-672.573	-13.248	-8.33119	59.562	-6.31432	-712.724	9.64903
Colombia	8.85643	2.29002	4.53146	-25.3303	-15.9165	9.35408	11.0948	3.22376	-919.867	-25.9118	3.3393	45.6604	-6.09734	-1213.02	-27.3707
Congo	0.580076	-2.61707	-0.601739	46.6152	10.6571	-2.74028	7.26955	-11.238	-437.53	2.24975	-3.45818	9.56679	-12.5036	-456.886	4.43384
Costa Rica	8.34479	0.0993019	3.24548	-88.7291	-21.4567	8.80018	8.8771	3.04204	-992.048	-34.5513	4.43691	48.7626	-5.45276	-1332.65	-26.546
Cuba	4.56903	11.4628	-0.437711	-238.841	-46.3175	3.38709	19.7107	-4.21066	-723.233	-56.4891	-1.44814	46.6978	-10.6838	-903.955	-52.7346
Cyprus	0.0791808	4.87534	-1.97676	-551.463	-36.9377	-0.852001	14.0039	-2.08765	-1073.3	-46.7092	-4.58832	41.7245	-9.53434	-1458.2	-48.5243
Azerbaijan	0	0	-3.14954	-244.945	-30.0734	-1.12077	6.75061	-5.04499	-913.703	-32.3687	-5.54462	38.9616	-12.708	-1372.12	-33.558
Benin	2.26359	-3.16885	2.28522	71.7296	14.156	1.28133	0.878227	0.967676	-197.562	15.4384	1.29885	2.69374	0.618671	-201.824	18.4024
Denmark	3.15998	1.56819	-7.8458	-1479.08	-110.472	2.99927	12.7464	-8.00729	-2356.02	-123.775	-2.38773	61.0295	-14.3672	-2942.68	-138.209
Dominican Republic	2.85358	0	3.00795	106.295	1.39962	-1.6838	3.30561	-4.57664	-603.94	-9.7942	-4.78892	26.1523	-11.5689	-695.171	-1.05469
Belarus	0.399523	4.8163	-7.5647	-1085.44	-79.1812	-1.5694	12.9732	-9.272	-1694.6	-83.8872	-5.86413	56.4056	-16.1168	-1992.75	-81.0152
Ecuador	-0.00386478	0	5.61991	5.96577	18.0467	0.0397887	0	5.66184	-752.716	9.79021	-4.65066	37.9398	-4.93285	-1212.28	18.1925
Egypt	3.61027	13.0418	-4.16739	-391.192	-63.2198	2.16256	19.0171	-9.32191	-960.673	-61.7391	1.01659	33.1944	-11.5311	-1176.43	-60.6511
El Salvador	5.43706	7.92627	6.91793	220.132	8.88811	5.35945	14.8683	4.86157	-299.589	2.77453	0.927204	47.191	0.263007	-647.315	-3.32221
Estonia	1.15867	4.88824	-3.94838	-772.574	-61.5606	-0.67274	12.7306	-4.3159	-1384.37	-78.3633	-6.95277	53.6538	-13.9284	-1955.03	-90.6547
Fiji	4.23055	0	-3.88112	-459.243	-44.9152	1.06215	0	-10.5952	-1091.62	-51.4464	0.765541	6.26216	-12.1658	-1274.22	-49.5648
Finland	0.80948	2.61274	-2.95121	-1045.61	-54.6673	0.682877	10.8059	-1.76679	-1736.93	-68.8261	-4.72713	60.4219	-10.3056	-2620.68	-91.0455
France	-0.312686	0	-7.38215	-1659.88	-106.229	-1.76098	3.28477	-10.6174	-2360.13	-115.095	-3.26132	50.2946	-15.6295	-3013.96	-118.663
Djibouti	7.0468	6.70248	21.6599	489.156	64.9532	4.53237	11.5399	14.984	-142.985	59.1958	3.53729	19.64	13.0478	-276.377	61.9252
Georgia	4.78661	1.29448	5.90377	-19.1106	-4.9	5.55953	6.6845	8.09633	-435.955	-8.3965	0.200522	36.1321	-0.496161	-856.439	-10.3568
Gabon	1.32779	-0.915898	-1.03012	-364.613	-9.06537	-4.36836	11.2677	-10.3004	-1042.8	-15.3902	-4.73455	16.2949	-11.5227	-1111.87	-15.0418
Gambia	13.1102	-0.319299	19.8334	355.602	41.4347	12.2679	1.19087	14.998	45.368	44.7667	10.9499	11.6864	12.9014	-160.862	42.1056
Germany	2.80046	0	-7.62822	-1406.25	-106.034	2.20039	4.07644	-7.78562	-1867.48	-119.556	0.547851	55.9011	-12.4388	-2549.52	-127.172
Bosnia and Herzegovina	0	0	-2.82772	-184.657	-19.587	-1.89745	7.8088	-3.52358	-754.877	-30.5291	-7.26087	34.026	-9.72242	-1269.37	-46.7274
Ghana	3.78755	-3.49384	-7.92619	-424.602	-9.8769	3.14698	-0.724619	-13.4768	-621.822	0.0779202	3.5311	0.816256	-13.6442	-630.931	4.52113
Greece	-2.07651	4.40602	-8.90147	-1617.91	-142.53	-4.37585	12.4945	-12.868	-2220.28	-151.762	-7.62483	45.0503	-19.5968	-2871.43	-164.291
Guatemala	7.20759	11.7754	6.89051	136.992	-6.10445	7.95652	17.7303	5.9695	-274.132	-11.8907	2.17629	58.2676	1.88069	-471.258	-10.0322
Guinea	1.10138	-1.45072	13.4015	363.371	41.1996	-0.355256	-0.992903	8.56181	-7.00289	41.7427	-1.13642	5.40209	6.53892	-46.932	43.5578
Guyana	5.77785	1.82828	6.95331	322.425	21.3609	6.25388	13.4764	3.57532	-84.2609	21.444	4.0174	26.0334	0.961271	-310.044	21.1155
Haiti	3.46673	0.703391	25.1226	555.678	60.4146	2.01386	5.55707	22.9991	105.109	55.3729	1.75788	9.19457	22.5489	46.595	58.023
Honduras	6.94528	8.44369	9.88589	257.571	6.28022	7.05964	17.1155	8.44585	-273.225	-2.39341	3.57528	42.4009	3.77401	-626.395	-9.52529
Hungary	1.66424	0	-3.42623	-571.792	-47.0333	1.9187	4.6442	-3.91493	-1016.41	-63.1946	1.5874	57.074	-6.94605	-1479.2	-55.8671
Croatia	3.07911	10.8051	-4.24924	-777.634	-68.585	2.41969	16.8688	-3.44232	-1198.35	-76.3437	-0.653495	56.3819	-11.1526	-1706.1	-74.5627
Iceland	2.33835	0	-3.10066	-1259.12	-70.9833	0.854672	6.46038	-1.75105	-2051.18	-71.7834	-3.04488	52.8386	-7.53196	-2912.22	-89.1308
India	4.6867	8.58077	20.1014	521.572	74.2415	5.3201	9.14287	19.3771	400.987	75.433	2.59898	32.3454	14.9857	182.385	83.3543
Indonesia	1.57046	-1.82441	8.74079	321.491	40.6232	-1.33091	3.37961	2.69116	-12.3041	42.7282	-2.79844	15.2425	1.12882	-19.3873	49.5766
Iran (Islamic Republic of)	0.689998	1.92762	-3.86098	-192.739	-39.8722	-0.95918	9.85964	-8.56791	-617.619	-42.5034	-3.37271	31.5219	-10.626	-824.337	-39.1625
Iraq	0.637548	0.416663	5.30365	155.832	31.0188	2.57283	5.79931	4.95506	-74.0195	36.772	0.339177	26.1734	3.37687	-164.893	46.9316
Ireland	1.36711	6.43998	-7.61486	-1564.17	-113.914	1.08008	13.6217	-10.1509	-2245.57	-128.236	-1.7653	47.5832	-12.4536	-2785.98	-137.53
Israel	0.585683	0.721705	-9.57821	-1081.06	-107.111	-3.36734	17.7202	-12.7345	-2302.14	-118.409	-6.70563	46.6536	-19.6328	-2743.1	-120.5
Italy	-2.32896	4.20644	-9.94106	-1586.69	-133.191	-4.38081	11.4681	-14.0545	-2186.32	-142.41	-5.74231	48.9237	-18.937	-2699.56	-141.643
CÃ´te d'Ivoire	4.22882	-4.27546	-0.897089	-218.813	-5.28893	3.30475	-1.90008	-4.94002	-499.9	-3.05057	3.43099	0.772581	-5.09478	-522.098	-1.87029
Kazakhstan	-0.944033	5.72856	-3.52706	-1131.61	-63.7299	-1.87559	14.395	-2.81583	-1841	-81.4455	-9.5217	58.3635	-17.2435	-2583.08	-98.2652
Jamaica	4.26235	9.72778	1.30933	-47.5582	-24.5928	1.53361	25.853	-5.9843	-643.017	-30.3612	-0.601423	39.6171	-9.22298	-836.613	-31.4945
Japan	1.39893	0	4.86317	75.5446	12.8839	0.119362	0	4.99739	-612.691	6.22587	-6.16452	53.7847	-2.99805	-811.681	24.8214
Jordan	3.47114	5.71896	-1.59842	-188.995	-35.2696	2.8228	15.4035	-6.90091	-712.839	-34.7468	0.370982	35.9245	-11.2692	-898.612	-29.9182
Kyrgyzstan	0.203587	1.52808	-1.18625	-245.632	-15.8013	-0.117153	9.17749	0.420786	-997.739	-26.9166	-6.31432	41.2093	-9.86525	-1611.5	-40.2975
Kenya	4.35522	7.41456	9.89362	468.899	40.7291	3.05249	10.974	7.9358	-232.458	35.2612	-0.699687	29.8446	3.05628	-588.567	24.3823
Cambodia	5.21619	8.04415	37.1131	1689.92	169.524	2.26276	17.6562	29.9886	1002.59	173.875	2.21045	24.9031	29.8702	1044.2	182.038
Democratic People's Republic of Korea	0	0	19.6207	714.304	93.4386	-1.81616	5.13419	14.9709	364.187	87.3263	-4.00973	23.5903	14.0678	361.799	94.1679
Republic of Korea	0.7926	7.56389	-1.88102	-526.146	-31.4997	-1.11244	17.9657	-7.38596	-1199.4	-38.7734	-4.15122	46.7814	-9.19842	-1213.02	-21.8075
Kuwait	1.14177	0	-6.00998	-528.222	-71.3541	-0.529826	15.9624	-8.35743	-1286.71	-66.1036	-4.34733	46.7251	-15.3816	-1526.01	-54.011
Latvia	2.41349	5.4681	-3.16544	-749.22	-76.5862	1.26562	12.9056	-3.69529	-1178.32	-84.9666	-2.44793	61.5745	-6.97863	-1735.87	-96.5617
Lao People's Democratic Republic	3.15417	10.6151	22.0855	1375.35	138.803	1.44374	16.0539	16.2201	658.718	130.156	0.17136	24.825	15.3751	702.096	138.628
Lebanon	2.50747	6.24913	-4.94568	-506.553	-76.3295	1.18389	14.8606	-9.1573	-1264.03	-82.4886	-1.49148	37.1716	-13.8063	-1564.58	-83.277
Lesotho	6.09648	-3.12464	12.8972	353.224	50.1882	4.39512	2.54985	10.4007	-229.395	42.8012	3.32963	7.35064	9.9199	-302.411	44.3079
Liberia	3.3163	-2.99331	19.4797	377.632	32.4372	3.06045	-1.37792	16.4004	216.249	30.9596	2.04303	5.60064	13.2089	238.657	33.1372
Lithuania	1.4122	6.23917	-6.08923	-930.017	-87.1534	-0.818069	15.8862	-7.32037	-1405.18	-101.415	-6.84324	61.3221	-15.5757	-2044.38	-115.784
Madagascar	1.75309	-11.514	13.7091	465.752	51.1858	0.479536	-11.077	9.42441	-153.313	40.9001	-0.676259	-8.42741	8.50069	-277.033	37.2795
Malawi	2.1472	-3.32624	5.22951	266.223	39.3627	1.23009	-1.96082	3.61963	79.6653	43.1946	0.552508	1.54933	3.28019	93.2741	49.3468
Malaysia	7.21791	0	5.75631	103.418	-0.456692	4.8209	1.12981	0.104383	-552.554	1.36798	0.934632	33.8411	-2.60389	-549.947	19.0905
Maldives	2.46882	0	-0.729509	-180.1	-24.8601	0.193747	3.6346	-2.22282	-1057.89	2.80217	-2.77198	32.7283	-6.24783	-1265.94	14.1664
Mali	0.947491	-4.88611	6.48748	267.093	27.948	-1.13474	-3.83678	6.78547	-542.945	14.9554	-4.45381	11.1631	1.87566	-942.158	0.325363
Malta	1.71999	9.54993	-8.07087	-1326.37	-123.672	1.16614	20.0299	-10.0324	-1972.54	-130.563	-2.34425	53.0935	-11.7868	-2387.11	-128.753
Mauritania	7.01885	0.519855	8.06946	99.541	76.5465	3.91362	6.18211	7.50746	-561.292	85.5193	0.930725	28.8729	-2.23297	-1034.96	94.279
Mauritius	3.81802	1.56279	3.26219	-35.0597	-8.47807	2.23532	14.8073	0.22233	-623.525	-8.2054	-0.302741	34.1516	-3.42389	-817.983	-4.26254
Mexico	4.11088	0	-0.197963	-345.526	-37.2025	3.91593	10.1617	-1.76636	-1166.91	-50.8009	-2.04137	55.4584	-8.26305	-1475.18	-52.4655
Mongolia	0.598005	11.9679	7.46491	-1008.14	20.1679	-0.489226	15.1953	7.46586	-1583.32	16.629	-4.34501	39.8595	-0.320844	-2047.53	14.0159
Morocco	1.08777	3.97962	-6.20464	-310.72	-66.1713	0.575885	10.0574	-8.12844	-713.932	-63.2216	-1.02846	26.4407	-9.65693	-820.725	-58.3134
Mozambique	1.42114	-3.56035	4.60159	201.046	31.5675	0.827134	-2.85301	3.06469	91.7584	37.34	0.419584	0.0884989	1.84827	110.214	42.7087
Republic of Moldova	2.61938	2.8383	1.55603	-50.581	-12.1258	3.61173	9.97562	2.72153	-420.144	-27.4109	-0.718587	52.5165	-2.40579	-871.805	-38.0821
Namibia	1.18279	0.491085	9.47175	500.163	55.797	-1.22531	7.83414	3.46387	-270.355	50.2029	-2.16345	20.9518	1.55907	-508.357	46.2429
Nepal	3.87059	9.66899	7.36703	352.1	47.5768	4.25224	11.0393	7.76727	-110.111	45.5533	3.03573	21.5937	7.0956	-227.513	48.3625
Netherlands	2.21071	0	-5.59339	-1139.14	-84.1141	3.29363	1.28197	-4.27367	-1689.35	-94.4686	-2.63873	49.2872	-12.1289	-2333.94	-102.886
The former Yugoslav Republic of Macedonia	1.81374	4.68789	-1.3651	-179.386	-30.7368	0.0652622	13.3459	-5.94072	-713.406	-40.6531	-2.75645	48.1107	-10.3937	-1042.62	-38.1207
New Zealand	3.53939	0.17	-2.72744	-2465.78	-98.9015	4.08714	12.2586	-4.18809	-3402.77	-111.717	-0.112802	63.4622	-9.63452	-3920.13	-105.696
Nicaragua	7.889	6.70243	17.2023	486.882	36.857	7.33212	14.1434	13.9456	25.8821	30.4216	3.52162	35.9532	9.80626	-231.689	28.7891
Niger	3.02189	-1.6367	15.7684	563.167	71.2561	0.146953	3.15918	9.79851	-217.462	64.767	-0.91983	12.641	8.84472	-450.29	59.6867
Nigeria	1.36977	-2.02531	-1.94347	-88.1817	-0.893849	0.976665	-0.120729	-4.43077	-279.995	8.83656	-0.36514	7.48168	-6.90145	-294.62	12.3805
Norway	1.46533	0	-7.02674	-1113.83	-80.1845	1.44009	7.15257	-8.70347	-1888.24	-92.28	-2.11217	49.2124	-12.4769	-2434.34	-97.3408
Pakistan	12.2204	9.78734	18.8557	229.276	54.18	12.4392	11.6452	17.1585	-256.263	56.5057	9.18048	42.0693	9.10792	-709.03	63.0836
Panama	5.36925	5.23954	10.5776	-19.5408	21.7482	4.30591	17.2266	6.40847	-922.02	13.6565	2.92936	42.38	4.30198	-1120.55	22.9167
Czechia	4.08672	4.32757	-4.44441	-964.679	-76.107	3.97548	11.3485	-6.25127	-1395.81	-89.4626	2.59013	54.4251	-9.29038	-1865.17	-89.2129
Paraguay	1.00359	1.73218	-1.73441	-540.109	-20.6646	0.522752	6.79709	-2.96325	-1124.68	-29.4722	-6.27816	56.5076	-13.1073	-1428.74	-35.4746
Peru	1.31561	0.944676	2.65641	218.8	23.2869	-1.70236	7.65988	-1.78817	-189.605	22.3813	-6.74744	33.1255	-6.15907	-375.954	21.6401
Philippines	1.73322	6.52914	13.2148	673.604	74.8766	-1.00331	16.258	7.17012	132.094	70.7276	-2.39801	32.6476	6.53987	196.714	85.6372
Poland	2.34435	7.60165	-5.86468	-765.47	-78.5152	0.577445	14.8373	-7.80708	-1125.75	-92.7139	-2.02683	54.0636	-11.4808	-1600.98	-98.2612
Portugal	-1.86324	4.22674	-7.73409	-1266	-93.0905	-6.18741	15.6031	-12.8365	-1978.55	-103.195	-6.71674	48.9645	-15.5739	-2257.11	-95.1708
Guinea-Bissau	2.97819	-2.69782	30.3042	698.786	92.2488	1.30476	0.239838	26.2358	228.706	85.953	1.23516	5.7215	25.4766	178.519	91.3143
Timor-Leste	2.12133	1.34204	16.44	432.181	74.585	2.42884	7.03312	16.5346	26.4006	66.755	2.29544	13.0802	16.7387	19.6302	71.4051
Zimbabwe	7.24251	1.88714	21.2294	511.663	46.0885	5.80191	7.32234	17.5946	-85.6017	38.5441	4.96092	18.8565	17.3386	-190.642	37.9475
Romania	-0.235595	0.995348	-6.4648	-754.963	-73.9152	-1.30739	8.17802	-5.04664	-1203.24	-85.9573	-8.9745	53.3862	-18.0615	-1828.99	-94.1379
Rwanda	1.73567	-2.5308	6.672	264.153	29.6136	1.24578	-2.10988	6.19966	41.7917	29.5157	0.546138	0.050114	6.13196	-10.4985	30.1971
Russian Federation	3.8021	7.44333	-5.16886	-956.093	-85.8851	3.52171	15.8665	-4.93593	-1638.03	-100.849	-3.45298	59.8924	-15.2085	-2114.86	-102.793
Saudi Arabia	2.50927	2.04873	-1.43472	-160.97	-23.7215	0.799019	15.1042	-4.616	-773.243	-13.0306	-1.07101	33.1599	-7.94349	-980.397	4.32124
Senegal	4.0691	-0.666769	22.7406	550.098	70.8643	1.78501	6.07117	16.5536	-5.54702	78.1608	1.22539	15.847	14.5768	-75.6532	83.0492
Sierra Leone	1.75483	-1.13682	14.8293	500.921	58.9949	-1.91014	3.19438	8.35466	171.557	67.8833	-2.60831	9.25132	7.38909	162.939	73.3026
Slovenia	-1.38558	4.17819	-6.51706	-1050.79	-57.4619	-2.96511	12.9087	-7.98124	-1685.7	-71.4055	-4.80863	51.1698	-9.96072	-2171.07	-77.0033
Slovakia	4.2605	6.96374	-1.50967	-489.97	-55.6061	4.22885	13.8228	-1.99245	-871.808	-66.7335	0.301866	59.6653	-7.38709	-1265.89	-57.9831
South Africa	5.96136	2.64051	6.95022	17.8353	-1.8934	3.67335	16.5477	2.59747	-981.231	-17.9102	0.212928	37.4298	-0.337251	-1137.49	-17.0626
Spain	-1.08809	0	-7.31941	-1210.99	-97.3951	-2.43678	4.31921	-8.27559	-1788.44	-108.168	-6.47727	43.0453	-16.7371	-2222.82	-109.213
Sudan (former)	2.86379	6.12281	9.41483	257.125	41.7003	-0.807659	11.205	8.27173	-358.091	47.9739	-5.76367	34.3052	-2.91145	-981.842	34.78
Suriname	9.04001	10.9084	8.64442	253.493	11.9206	10.2049	24.5887	4.772	-517.822	2.40989	9.33318	34.8313	3.82857	-609.734	5.96
Tajikistan	0.479998	1.97425	10.9344	375.671	68.1233	0.732571	7.66326	8.70328	-35.496	61.4607	-1.67181	21.7374	8.43981	-310.55	56.2789
Swaziland	2.90289	6.03364	10.7704	623.434	50.0961	1.62267	10.7911	8.22011	-349.36	42.273	-0.679731	24.1782	7.74491	-554.026	34.3977
Sweden	1.43726	0	-5.4222	-1416.8	-81.9673	1.87131	0	-5.62434	-2077.49	-94.5428	-2.76726	47.2127	-12.8448	-2781.9	-108.692
Switzerland	2.93436	0	-7.87247	-1452.21	-114.782	2.43587	2.67817	-8.37692	-2062.17	-127.333	0.39527	46.9564	-13.9604	-2730.36	-132.937
Turkmenistan	-1.07856	7.85351	0.655837	-865.394	-4.31687	-1.1947	16.1161	1.37631	-1653.05	-5.49392	-7.23842	54.0599	-8.74251	-2100.74	0.636233
United Republic of Tanzania	0.638732	-0.298295	7.57679	310.079	27.4311	-0.631272	1.90212	4.03711	-22.5723	27.4426	-1.33396	7.46531	3.00441	-80.9242	27.6639
Thailand	14.9134	15.9145	14.8632	643.543	59.0792	14.4184	19.088	10.3044	205.764	47.6903	10.7101	45.8532	7.59844	220.682	64.5831
Togo	3.65481	-2.76572	8.75823	191.963	26.3484	3.56927	0.50891	8.93884	8.14423	27.9864	3.79398	2.64714	9.01951	13.8346	31.0144
Trinidad and Tobago	7.45558	8.75538	2.20832	-146.862	-33.0917	6.32896	22.9758	-3.37553	-737.848	-37.8878	4.68892	37.7369	-5.94264	-956.076	-39.052
Tunisia	0.693868	2.80137	-7.42145	-386.105	-78.9429	-0.838673	7.93114	-13.4072	-735.646	-78.9719	-4.51825	28.3806	-18.2241	-962.025	-77.9745
Turkey	0.222675	0.533214	-8.03648	-620.764	-99.8194	-0.472571	6.67541	-11.8537	-1084.99	-102.684	-4.55318	33.2236	-17.8638	-1469.79	-105.401
United Arab Emirates	3.14633	0.948466	-3.97781	-383.854	-61.3964	1.44082	12.7813	-8.90802	-922.579	-55.0527	-0.821965	31.6165	-11.8987	-1139.72	-46.5108
Uganda	0.667277	-1.6752	4.93303	355.708	31.0555	-0.825425	1.85098	0.200576	-13.119	30.0191	-2.18595	7.95778	-1.56672	-78.8777	27.995
United Kingdom	1.14035	5.25872	-7.8716	-1204.59	-90.5247	0.624823	14.3712	-8.8248	-1912.45	-106.201	-3.65776	50.9808	-16.771	-2416.69	-111.42
Ukraine	3.00242	6.0188	-5.46895	-544.081	-69.6394	3.23548	13.378	-4.62045	-1075.62	-84.3746	-4.40777	60.8542	-15.7811	-1495.09	-86.0568
United States of America	3.33674	0	-8.48383	-1940.67	-127.998	1.95098	10.9275	-8.64598	-2889.17	-143.831	-1.93439	50.9384	-16.8053	-3410.61	-147.52
Burkina Faso	6.0011	-2.89693	10.6696	419.294	48.8511	5.01949	-1.03063	4.88095	-147.337	43.9254	4.54984	8.53385	4.37648	-219.002	44.9938
Uruguay	2.44479	5.91123	-0.625815	-792.764	-38.3891	2.56464	15.5433	0.0721058	-1654.94	-47.42	-2.79084	56.883	-7.2755	-2123.07	-47.9459
Uzbekistan	-0.405064	1.95896	0.548312	-264.889	3.61411	-1.89135	5.99558	-0.0637173	-1254.41	-6.75942	-6.20662	34.8109	-6.65565	-1711.45	-10.1739
Venezuela (Bolivarian Republic of)	4.92379	5.44189	1.0312	-460.54	-28.315	3.81128	20.2609	-1.78122	-1437.87	-43.9505	0.83425	45.7877	-6.98167	-1811.17	-50.5744
Viet Nam	-1.48647	9.98318	11.1153	636.327	105.448	-3.59454	21.4525	3.67047	112.043	105.966	-5.08099	37.314	2.60706	137.972	115.888
Ethiopia	3.73252	-2.67339	14.0613	487.624	61.6723	3.62573	-0.448296	11.5638	100.435	57.8341	2.58273	7.30141	10.8739	-63.0857	53.1417
Yemen	5.79609	4.1178	23.173	349.63	75.8676	4.77728	9.23653	18.4432	-97.1337	80.8579	4.00067	17.6811	16.758	-181.971	89.7786
Zambia	2.33189	-1.44622	14.9616	433.688	50.7326	0.89957	0.980044	11.897	-11.584	53.5211	-1.23688	13.3532	11.22	-57.7143	55.3752
Belgium	4.03227	0	-9.47068	-1452.78	-125.718	2.90652	0	-10.891	-2047.44	-140.965	1.50001	49.424	-14.3212	-2625.66	-140.357
Luxembourg	-0.732797	7.39706	-9.30749	-2080.85	-136.66	-2.21448	17.2648	-11.6525	-2771.4	-145.592	-5.91828	48.4397	-18.526	-3237.63	-149.934
Serbia	-0.128185	5.8884	0.518217	-295.662	-13.76	-1.16165	12.5639	0.227676	-779.321	-27.1502	-7.27012	44.5709	-10.8467	-1235.18	-30.3105
Montenegro	-0.165667	7.83895	-4.65541	-1132.14	-107.508	-0.20125	16.087	-4.70597	-1564.38	-120.538	-5.54671	53.7618	-12.5523	-2314.18	-134.085
