# Supplementary material for: Multi-indicator sustainability assessment of global food systems
Source: Nat Commun. 2018 Feb 27;9:848. doi: 10.1038/s41467-018-03308-7 (PMC5829192; doi:10.1038/s41467-018-03308-7)
Supplement: Supplementary file 9 — Supplementary Data 7 [file 41467_2018_3308_MOESM9_ESM.xlsx]

## Sheet: FAO food item list
FAO aggregated items (total 94)	FAO individual food items (total 427)
Apples and products	Juice, apple, single strength,
Apples and products	Apples
Apples and products	Juice, apple, concentrated
Bananas	Bananas
Barley and products	Barley
Barley and products	Barley, pearled
Barley and products	Flour, barley and grits
Barley and products	Malt
Beans	Beans, dry
Beer	Beer of barley
Beverages, Alcoholic	Beverages, distilled alcoholic
Beverages, Fermented	Beverages, fermented rice
Beverages, Fermented	Beverages, fermented wheat,
Beverages, Fermented	Cider etc
Bovine Meat	Meat, homogenized preparations
Bovine Meat	Meat indigenous, buffalo
Bovine Meat	Meat indigenous, cattle
Bovine Meat	Meat, beef and veal sausages
Bovine Meat	Meat, beef, canned
Bovine Meat	Meat, beef, dried, salted, smoked
Bovine Meat	Meat, beef, preparations
Bovine Meat	Meat, buffalo
Bovine Meat	Meat, cattle
Bovine Meat	Meat, cattle, boneless (beef and veal)
Bovine Meat	Meat, extracts
Butter, Ghee	Butter and ghee, sheep milk
Butter, Ghee	Butter, buffalo milk
Butter, Ghee	Butter, cow milk
Butter, Ghee	Ghee, butteroil of cow milk
Butter, Ghee	Ghee, of buffalo milk
Cassava and products	Cassava
Cassava and products	Cassava dried
Cassava and products	Starch, cassava
Cephalopods	Cephalopods
Cereals, Other	Buckwheat
Cereals, Other	Cereal preparations, nes
Cereals, Other	Cereals, nes
Cereals, Other	Flour, buckwheat
Cereals, Other	Flour, cereals
Cereals, Other	Flour, mixed grain
Cereals, Other	Fonio
Cereals, Other	Grain, mixed
Cereals, Other	Popcorn
Cereals, Other	Quinoa
Cereals, Other	Triticale
Cheese	Cheese, whole cow milk
Citrus, Other	Fruit, citrus nes
Citrus, Other	Juice, citrus, concentrated
Citrus, Other	Juice, citrus, single strength
Cloves	Cloves
Cocoa Beans and products	Chocolate products nes
Cocoa Beans and products	Cocoa, beans
Cocoa Beans and products	Cocoa, paste
Cocoa Beans and products	Cocoa, powder and cake
Coconut Oil	Oil, coconut (copra)
Coconuts - Incl Copra	Coconuts
Coconuts - Incl Copra	Coconuts, desiccated
Coconuts - Incl Copra	Copra
Coffee and products	Coffee, extracts
Coffee and products	Coffee, green
Coffee and products	Coffee, roasted
Cottonseed Oil	Oil, cottonseed
Cream	Cream fresh
Crustaceans	Crstaceans F
Crustaceans	Crstc Cured
Crustaceans	Crstc Frozen
Crustaceans	Crstc Meals
Crustaceans	Crstc Pr nes
Dates	Dates
Demersal Fish	Dmrsl Fillet
Demersal Fish	Dmrsl Fresh
Demersal Fish	Dmrsl Fz Whl
Eggs	Egg albumine
Eggs	Eggs, dried
Eggs	Eggs, hen, in shell
Eggs	Eggs, hen, in shell (number)
Eggs	Eggs, liquid
Eggs	Eggs, other bird, in shell
Eggs	Eggs, other bird, in shell (number)
Fats, Animals, Raw	Fat, poultry
Fats, Animals, Raw	Fat, camels
Fats, Animals, Raw	Fat, cattle
Fats, Animals, Raw	Fat, goats
Fats, Animals, Raw	Fat, nes, prepared
Fats, Animals, Raw	Fat, pig butcher
Fats, Animals, Raw	Fat, pigs
Fats, Animals, Raw	Fat, poultry, rendered
Fats, Animals, Raw	Lard
Fats, Animals, Raw	Oils, fats of animal nes
Fish Meal	Fish Meal
Fish, Body Oil	Aq M Oils
Fish, Body Oil	Dmrs Bdy Oil
Fish, Body Oil	Frwt Bdy Oil
Fish, Body Oil	Marn Bdy Oil
Fish, Body Oil	Pelg Bdy Oil
Fish, Liver Oil	Fish, Liver Oil
Freshwater Fish	Frwtr Canned
Freshwater Fish	Frwtr Cured
Freshwater Fish	Frwtr Diad F
Freshwater Fish	Frwtr Fillet
Freshwater Fish	Frwtr Fz Flt
Freshwater Fish	Frwtr Fz Whl
Fruits, Other	Figs
Fruits, Other	Juice, mango
Fruits, Other	Apricots
Fruits, Other	Apricots, dry
Fruits, Other	Avocados
Fruits, Other	Berries nes
Fruits, Other	Blueberries
Fruits, Other	Cashewapple
Fruits, Other	Cherries
Fruits, Other	Cherries, sour
Fruits, Other	Cranberries
Fruits, Other	Currants
Fruits, Other	Figs dried
Fruits, Other	Fruit, cooked, homogenized preparations
Fruits, Other	Fruit, dried nes
Fruits, Other	Fruit, fresh nes
Fruits, Other	Fruit, pome nes
Fruits, Other	Fruit, prepared nes
Fruits, Other	Fruit, stone nes
Fruits, Other	Fruit, tropical fresh nes
Fruits, Other	Gooseberries
Fruits, Other	Juice, fruit nes
Fruits, Other	Juice, plum, single strength
Fruits, Other	Kiwi fruit
Fruits, Other	Mangoes, mangosteens, guavas
Fruits, Other	Mangoes, mangosteens, guavas
Fruits, Other	Mangoes, mangosteens, guavas
Fruits, Other	Melons, other (inc.cantaloupes)
Fruits, Other	Papayas
Fruits, Other	Peaches and nectarines
Fruits, Other	Peaches and nectarines
Fruits, Other	Pears
Fruits, Other	Persimmons
Fruits, Other	Plums and sloes
Fruits, Other	Plums dried (prunes)
Fruits, Other	Quinces
Fruits, Other	Raspberries
Fruits, Other	Strawberries
Fruits, Other	Watermelons
Grapefruit and products	Grapefruit (inc. pomelos)
Grapefruit and products	Juice, grapefruit
Grapefruit and products	Juice, grapefruit, concentrated
Grapes and products (excl wine)	Grapes
Grapes and products (excl wine)	Juice, grape
Grapes and products (excl wine)	Raisins
Groundnut Oil	Oil, groundnut
Groundnuts (Shelled Eq)	Groundnuts, prepared
Groundnuts (Shelled Eq)	Groundnuts, shelled
Groundnuts (Shelled Eq)	Groundnuts, with shell
Groundnuts (Shelled Eq)	Peanut butter
Honey	Honey, natural
Infant food	Infant food
Lemons, Limes and products	Juice, lemon, concentrated
Lemons, Limes and products	Juice, lemon, single strength
Lemons, Limes and products	Lemons and limes
Maize and products	Feed and meal, gluten
Maize and products	Bran, maize
Maize and products	Flour, maize
Maize and products	Maize
Maize and products	Starch, maize
Maize Germ Oil	Oil, maize
Marine Fish, Other	Marin Canned
Marine Fish, Other	Marin Cured
Marine Fish, Other	Marin Fillet
Marine Fish, Other	Marin Fz Flt
Marine Fish, Other	Marin Fz Whl
Marine Fish, Other	Marin Meals
Marine Fish, Other	Marin Pr nes
Marine Fish, Other	Marine nes F
Meat, Other	Meat indigenous, ass
Meat, Other	Meat indigenous, camel
Meat, Other	Meat indigenous, horse
Meat, Other	Meat indigenous, mule
Meat, Other	Meat indigenous, other camelids
Meat, Other	Meat indigenous, rabbit
Meat, Other	Meat indigenous, rodents
Meat, Other	Meat, ass
Meat, Other	Meat, bird nes
Meat, Other	Meat, camel
Meat, Other	Meat, dried nes
Meat, Other	Meat, game
Meat, Other	Meat, horse
Meat, Other	Meat, mule
Meat, Other	Meat, nes
Meat, Other	Meat, nes, preparations
Meat, Other	Meat, other camelids
Meat, Other	Meat, other rodents
Meat, Other	Meat, rabbit
Meat, Other	Snails, not sea
Milk, Whole	Milk, whole fresh cow
Millet and products	Flour, millet
Millet and products	Millet
Molasses	Molasses
Mutton & Goat Meat	Meat indigenous, goat
Mutton & Goat Meat	Meat indigenous, sheep
Mutton & Goat Meat	Meat, goat
Mutton & Goat Meat	Meat, sheep
Nuts and products	Almonds shelled
Nuts and products	Almonds, with shell
Nuts and products	Areca nuts
Nuts and products	Brazil nuts, shelled
Nuts and products	Brazil nuts, with shell
Nuts and products	Cashew nuts, shelled
Nuts and products	Cashew nuts, with shell
Nuts and products	Chestnut
Nuts and products	Hazelnuts, shelled
Nuts and products	Hazelnuts, with shell
Nuts and products	Kola nuts
Nuts and products	Nuts, nes
Nuts and products	Nuts, prepared (exc. groundnuts)
Nuts and products	Pistachios
Nuts and products	Walnuts, shelled
Nuts and products	Walnuts, with shell
Oats	Bran, oats
Oats	Oats
Oats	Oats rolled
Offals, Edible	Liver prep.
Offals, Edible	Offals, edible, cattle
Offals, Edible	Offals, liver chicken
Offals, Edible	Offals, liver duck
Offals, Edible	Offals, liver geese
Offals, Edible	Offals, nes
Offals, Edible	Offals, pigs, edible
Offals, Edible	Offals, sheep,edible
Oilcrops Oil, Other	Cocoa, butter
Oilcrops Oil, Other	Margarine, liquid
Oilcrops Oil, Other	Margarine, short
Oilcrops Oil, Other	Oil, castor beans
Oilcrops Oil, Other	Oil, hydrogenated
Oilcrops Oil, Other	Oil, linseed
Oilcrops Oil, Other	Oil, poppy
Oilcrops Oil, Other	Oil, safflower
Oilcrops, Other	Castor oil seed
Oilcrops, Other	Flour, mustard
Oilcrops, Other	Hempseed
Oilcrops, Other	Jojoba seed
Oilcrops, Other	Karite nuts (sheanuts)
Oilcrops, Other	Linseed
Oilcrops, Other	Melonseed
Oilcrops, Other	Mustard seed
Oilcrops, Other	Oilseeds nes
Oilcrops, Other	Poppy seed
Oilcrops, Other	Rapeseed
Oilcrops, Other	Safflower seed
Oilcrops, Other	Tallowtree seed
Oilcrops, Other	Tung nuts
Olive Oil	Oil, olive, virgin
Olive Oil	Oil, olive, virgin
Olives (including preserved)	Olives
Olives (including preserved)	Olives preserved
Onions	Onions, dry
Oranges, Mandarines	Juice, orange, concentrated
Oranges, Mandarines	Juice, orange, single strength
Oranges, Mandarines	Juice, tangerine
Oranges, Mandarines	Oranges
Oranges, Mandarines	Tangerines, mandarins, clementines, satsumas
Palm Oil	Oil, palm
Palm Oil	Oil, palm fruit
Palmkernel Oil	Oil, palm kernel
Palmkernel Oil	Palm kernels
Peas	Peas, dry
Pelagic Fish	Pelagic Frsh
Pelagic Fish	Pelgc Canned
Pelagic Fish	Pelgc Cured
Pelagic Fish	Pelgc Fillet
Pelagic Fish	Pelgc Fz Flt
Pelagic Fish	Pelgc Fz Whl
Pepper	Pepper (piper spp.)
Pigmeat	Bacon and ham
Pigmeat	Meat indigenous, pig
Pigmeat	Meat, pig
Pigmeat	Meat, pig sausages
Pigmeat	Meat, pig, preparations
Pigmeat	Meat, pork
Pimento	Chillies and peppers, dry
Pineapples and products	Juice, pineapple
Pineapples and products	Juice, pineapple, concentrated
Pineapples and products	Pineapples
Pineapples and products	Pineapples canned
Plantains	Plantains
Potatoes and products	Potatoes, frozen
Potatoes and products	Flour, potatoes
Potatoes and products	Potatoes
Poultry Meat	Fat, liver prepared (foie gras)
Poultry Meat	Meat indigenous, bird nes
Poultry Meat	Meat indigenous, chicken
Poultry Meat	Meat indigenous, duck
Poultry Meat	Meat indigenous, geese
Poultry Meat	Meat indigenous, turkey
Poultry Meat	Meat, chicken
Poultry Meat	Meat, chicken, canned
Poultry Meat	Meat, duck
Poultry Meat	Meat, goose and guinea fowl
Poultry Meat	Meat, turkey
Pulses, Other and products	Bambara beans
Pulses, Other and products	Broad beans, horse beans, dry
Pulses, Other and products	Chick peas
Pulses, Other and products	Cow peas, dry
Pulses, Other and products	Flour, pulses
Pulses, Other and products	Lentils
Pulses, Other and products	Lupins
Pulses, Other and products	Pigeon peas
Pulses, Other and products	Pulses, nes
Rape and Mustard Oil	Oil, mustard
Rape and Mustard Oil	Oil, rapeseed
Rice (Milled Equivalent)	Bran, rice
Rice (Milled Equivalent)	Flour, rice
Rice (Milled Equivalent)	Gluten, rice
Rice (Milled Equivalent)	Rice â€“ total (Rice milled equivalent)
Rice (Milled Equivalent)	Rice, broken
Rice (Milled Equivalent)	Rice, husked
Rice (Milled Equivalent)	Rice, milled
Rice (Milled Equivalent)	Rice, milled/husked
Rice (Milled Equivalent)	Rice, paddy
Rice (Milled Equivalent)	Starch, rice
Ricebran Oil	Oil, rice bran
Roots & Tuber Dry Equiv	Roots and tubers, nes
Roots, Other	Flour, roots and tubers nes
Roots, Other	Taro (cocoyam)
Roots, Other	Yautia (cocoyam)
Rye and products	Bran, rye
Rye and products	Flour, rye
Rye and products	Rye
Sesame seed	Sesame seed
Sesameseed Oil	Oil, Sesame
Sorghum and products	Bran, sorghum
Sorghum and products	Flour, sorghum
Sorghum and products	Sorghum
Soyabean Oil	Oil, soybean
Soyabeans	Soya curd
Soyabeans	Soya paste
Soyabeans	Soya sauce
Soyabeans	Soybeans
Spices, Other	Anise, badian, fennel, coriander
Spices, Other	Cinnamon (canella)
Spices, Other	Ginger
Spices, Other	Nutmeg, mace and cardamoms
Spices, Other	Spices, nes
Spices, Other	Vanilla
Sugar (Raw Equivalent)	Sugar confectionery
Sugar (Raw Equivalent)	Sugar Raw Centrifugal
Sugar (Raw Equivalent)	Sugar refined
Sugar beet	Sugar beet
Sugar cane	Sugar cane
Sugar non-centrifugal	Sugar non-centrifugal
Sunflower seed	Sunflower seed
Sunflowerseed Oil	Oil, sunflower
Sweet potatoes	Sweet potatoes
Sweeteners, Other	Beverages, non alcoholic
Sweeteners, Other	Fructose and syrup, other
Sweeteners, Other	Fructose chemically pure
Sweeteners, Other	Maltose chemically pure
Sweeteners, Other	Maple sugar and syrups
Sweeteners, Other	Molasses
Sweeteners, Other	Sugar crops, nes
Sweeteners, Other	Sugar, nes
Tea (including mate)	Mate
Tea (including mate)	Tea
Tea (including mate)	Tea, mate extracts
Tomatoes and products	Juice, tomato
Tomatoes and products	Juice, tomato, concentrated
Tomatoes and products	Tomatoes
Tomatoes and products	Tomatoes, paste
Tomatoes and products	Tomatoes, peeled
Vegetables, Other	Peas, green
Vegetables, Other	Artichokes
Vegetables, Other	Asparagus
Vegetables, Other	Beans, green
Vegetables, Other	Cabbages and other brassicas
Vegetables, Other	Carobs
Vegetables, Other	Carrots and turnips
Vegetables, Other	Carrots and turnips
Vegetables, Other	Cassava leaves
Vegetables, Other	Cauliflowers and broccoli
Vegetables, Other	Cauliflowers and broccoli
Vegetables, Other	Chicory roots
Vegetables, Other	Chillies and peppers, green
Vegetables, Other	Coffee, substitutes containing coffee
Vegetables, Other	Cucumbers and gherkins
Vegetables, Other	Eggplants (aubergines)
Vegetables, Other	Garlic
Vegetables, Other	Leeks, other alliaceous vegetables
Vegetables, Other	Lettuce and chicory
Vegetables, Other	Lettuce and chicory
Vegetables, Other	Maize, green
Vegetables, Other	Mushrooms and truffles
Vegetables, Other	Mushrooms, canned
Vegetables, Other	Mushrooms, dried
Vegetables, Other	Okra
Vegetables, Other	Onions, shallots, green
Vegetables, Other	Pumpkins, squash and gourds
Vegetables, Other	Pumpkins, squash and gourds
Vegetables, Other	Pumpkins, squash and gourds
Vegetables, Other	Spinach
Vegetables, Other	String beans
Vegetables, Other	Sweet corn frozen
Vegetables, Other	Sweet corn prep or preserved
Vegetables, Other	Vegetables in vinegar
Vegetables, Other	Vegetables, dehydrated
Vegetables, Other	Vegetables, fresh nes
Vegetables, Other	Vegetables, fresh or dried products nes
Vegetables, Other	Vegetables, frozen
Vegetables, Other	Vegetables, homogenized preparations
Vegetables, Other	Vegetables, leguminous nes
Vegetables, Other	Vegetables, preserved nes
Vegetables, Other	Vegetables, preserved, frozen
Vegetables, Other	Vegetables, temporarily preserved
Wheat and products	Mixes and doughs
Wheat and products	Bran, wheat
Wheat and products	Bread
Wheat and products	Bulgur
Wheat and products	Cereals, breakfast
Wheat and products	Flour, wheat
Wheat and products	Food preparations, flour, malt extract
Wheat and products	Germ, wheat
Wheat and products	Gluten, wheat
Wheat and products	Macaroni
Wheat and products	Pastry
Wheat and products	Starch, wheat
Wheat and products	Wafers
Wheat and products	Wheat
Whey	Whey, dry
Wine	Vermouths & similar
Wine	Wine
Yams	Yams
